# Supplementary material for: Methyl 2,5-dichloro­benzoate
Source: Acta Crystallogr Sect E Struct Rep Online. 2008 Sep 20;64(Pt 10):o1970. doi: 10.1107/S1600536808029541 (PMC2959309; doi:10.1107/S1600536808029541)
Supplement: Supplementary file 2 [file e-64-o1970-Isup2.hkl]

# 
# h,k,l, Fc-squared, Fo-squared, sigma(Fo-squared) and status flag 
# 
data_I
_shelx_title ' Compound X' 
_shelx_refln_list_code          4 
_shelx_F_calc_maximum       92.43 
_exptl_crystal_F_000       208.00 
_reflns_d_resolution_high  0.7698 
 
loop_ 
 _symmetry_equiv_pos_as_xyz 
 'x, y, z' 
 '-x, -y, -z' 
 
_cell_length_a     3.8450 
_cell_length_b     7.0160 
_cell_length_c    15.8510 
_cell_angle_alpha  77.190 
_cell_angle_beta   89.130 
_cell_angle_gamma  83.741 
 
_shelx_F_squared_multiplier     1.000 
 
loop_ 
 _refln_index_h 
 _refln_index_k 
 _refln_index_l 
 _refln_F_squared_calc 
 _refln_F_squared_meas 
 _refln_F_squared_sigma 
 _refln_observed_status 
   1   0   0      341.93      394.27     37.45 o 
   2   0   0      509.27      536.64     20.61 o 
   3   0   0      137.49      141.60     14.82 o 
   4   0   0       49.52       48.33     11.27 o 
  -4   1   0       12.89       11.60      2.01 o 
  -3   1   0      339.06      382.00     39.68 o 
  -2   1   0       47.07       37.33      1.83 o 
  -1   1   0      682.02      668.28     42.99 o 
   0   1   0      143.75      152.67      2.43 o 
   1   1   0     4624.47     3526.42    314.64 o 
   2   1   0      132.48      141.83      9.88 o 
   3   1   0       18.66       24.94      5.35 o 
   4   1   0        1.29        5.77      1.96 o 
  -4   2   0       12.10       18.32      3.67 o 
  -3   2   0       31.39       34.71      4.37 o 
  -2   2   0      221.57      220.07     10.05 o 
  -1   2   0       54.03       61.06      5.30 o 
   0   2   0       53.58       48.09      4.05 o 
   1   2   0       67.63       79.64      8.52 o 
   2   2   0        8.74        8.61      1.27 o 
   3   2   0        3.83        3.16      0.99 o 
   4   2   0       42.65       50.56      3.17 o 
  -4   3   0        1.09        2.18      4.55 o 
  -3   3   0        0.61       -0.63      1.24 o 
  -2   3   0       18.81       17.42      2.38 o 
  -1   3   0      591.95      534.87      8.81 o 
   0   3   0      109.58       87.52      8.15 o 
   1   3   0      651.86      536.76     25.76 o 
   2   3   0      530.48      501.42     39.51 o 
   4   3   0       52.14       44.84      7.57 o 
  -4   4   0       27.48       31.24      4.62 o 
  -3   4   0      159.27      152.07      9.69 o 
  -2   4   0       13.13       11.82      1.58 o 
  -1   4   0     1263.03     1080.91     22.67 o 
   0   4   0     1028.84      937.80     21.89 o 
   1   4   0      101.53      100.95      3.10 o 
   2   4   0       95.33       91.46     10.11 o 
   3   4   0      247.19      252.58     22.08 o 
   4   4   0        0.60        0.09      1.46 o 
  -3   5   0       78.59       81.74      4.66 o 
  -2   5   0       33.87       32.91      2.85 o 
  -1   5   0        4.63        0.70      2.80 o 
   0   5   0     1231.47     1026.09     25.65 o 
   1   5   0        7.62        1.33      4.46 o 
   2   5   0      170.49      184.79     21.74 o 
   3   5   0        1.25        1.31      1.36 o 
   4   5   0        0.47        0.45      3.41 o 
  -3   6   0       62.21       56.86      8.65 o 
  -2   6   0       15.57       16.88      4.83 o 
  -1   6   0        0.12        2.17      1.89 o 
   0   6   0        0.44       -2.42      3.39 o 
   1   6   0      104.93       96.31      5.45 o 
   2   6   0        0.64        2.03      3.33 o 
   3   6   0        0.03       -3.00      2.83 o 
   4   6   0        1.28       -4.81      3.76 o 
  -2   7   0       26.58       34.05      7.43 o 
  -1   7   0       69.30       53.46      3.76 o 
   0   7   0      125.86      117.85     11.25 o 
   1   7   0       74.63       69.78      6.32 o 
   2   7   0       63.15       83.34     13.81 o 
   3   7   0       19.28       19.24      4.37 o 
  -1   8   0      220.89      249.43      8.24 o 
   0   8   0       19.73       20.37      4.49 o 
   1   8   0      107.96      115.15      7.35 o 
   2   8   0       33.11       28.37      5.25 o 
  -2  -8   1        0.18       18.66      5.13 o 
  -1  -8   1       25.97       31.12      7.65 o 
   0  -8   1       65.23       90.29     14.63 o 
   1  -8   1       67.25       56.40      4.77 o 
  -3  -7   1       88.10      105.46      6.97 o 
  -2  -7   1       57.75       67.06      2.57 o 
  -1  -7   1        4.42        5.35      3.27 o 
   0  -7   1      227.50      196.35      6.35 o 
   1  -7   1       52.84       58.28     12.85 o 
   2  -7   1      183.89      212.70     28.19 o 
  -3  -6   1      132.98      145.14      5.38 o 
  -2  -6   1      156.46      191.75     28.88 o 
  -1  -6   1      710.11      681.32     43.35 o 
   0  -6   1        7.70        0.67      3.59 o 
   1  -6   1       47.36       42.54      8.26 o 
   2  -6   1        1.94        3.41      6.77 o 
   3  -6   1       46.49       45.05     11.62 o 
  -4  -5   1        0.79        6.57      3.94 o 
  -3  -5   1        6.30        8.73      2.95 o 
  -2  -5   1      334.75      357.57     42.54 o 
  -1  -5   1       14.70       12.27      2.88 o 
   0  -5   1      133.57      116.98     11.97 o 
   1  -5   1        8.97        7.46      1.96 o 
   2  -5   1        0.28        0.85      2.23 o 
   3  -5   1       13.49       12.80     10.42 o 
  -4  -4   1        1.87       -0.89      2.12 o 
  -3  -4   1       12.53        9.19      2.88 o 
  -2  -4   1       27.49       29.46      2.28 o 
  -1  -4   1       50.29       42.91      2.78 o 
   0  -4   1       59.98       52.79      4.85 o 
   1  -4   1      329.00      300.71     14.64 o 
   2  -4   1      331.75      340.36     17.51 o 
   3  -4   1       12.89       11.42      2.13 o 
   4  -4   1       27.47       29.18      7.83 o 
  -4  -3   1       16.65       19.37      4.01 o 
  -3  -3   1       53.77       48.85      3.79 o 
  -2  -3   1      255.35      253.19     25.41 o 
  -1  -3   1      100.66       81.89      3.66 o 
   0  -3   1      381.15      359.46      5.52 o 
   1  -3   1      605.24      580.07     16.12 o 
   2  -3   1      284.27      255.89     16.42 o 
   3  -3   1       39.28       40.34      1.65 o 
   4  -3   1       52.89       64.28      5.42 o 
  -4  -2   1      107.07      127.43      5.04 o 
  -3  -2   1      513.84      526.31     29.51 o 
  -2  -2   1      342.77      357.23     31.84 o 
  -1  -2   1     1530.23     1325.71     38.50 o 
   0  -2   1      586.19      512.50      7.17 o 
   1  -2   1      278.02      272.18     10.06 o 
   2  -2   1      990.28      998.67     60.68 o 
   3  -2   1       98.21       83.30      7.59 o 
   4  -2   1        3.28       -3.54      2.36 o 
  -4  -1   1        0.05       -0.82      3.47 o 
  -3  -1   1      182.98      182.65     21.73 o 
  -2  -1   1     1163.28      715.98    225.24 o 
  -1  -1   1     1973.65     1759.75    105.82 o 
   0  -1   1      120.38      114.65      4.09 o 
   1  -1   1       37.35       34.47      2.49 o 
   2  -1   1      222.10      203.87     21.15 o 
   3  -1   1       34.87       36.22      6.13 o 
   4  -1   1        2.17        2.54      5.32 o 
  -4   0   1        0.61        0.43      2.79 o 
  -3   0   1        1.79       -0.87      1.91 o 
  -2   0   1       62.37       65.49      1.99 o 
  -1   0   1      758.83      880.64     37.37 o 
   1   0   1      899.44      935.16     25.11 o 
   2   0   1      165.63      165.64      8.69 o 
   3   0   1      113.22      121.93     13.85 o 
   4   0   1      113.90      111.39     24.26 o 
  -4   1   1       46.06       45.61     12.35 o 
  -3   1   1      177.09      187.58     20.90 o 
  -2   1   1      457.55      468.95     24.82 o 
  -1   1   1      470.29      474.03     44.22 o 
   0   1   1      430.81      357.75      6.87 o 
   1   1   1     2921.48     2433.43    292.61 o 
   2   1   1      477.29      465.94     18.74 o 
   3   1   1      158.09      168.81     37.05 o 
   4   1   1       70.90      100.43      4.43 o 
  -4   2   1       93.55      117.38      6.97 o 
  -3   2   1      358.82      404.93     34.13 o 
  -2   2   1     1643.54     1584.73     86.30 o 
  -1   2   1     1714.98     1582.29    144.76 o 
   0   2   1       21.53       29.32      3.02 o 
   1   2   1      257.33      216.84     37.48 o 
   2   2   1      548.77      523.57     39.17 o 
   3   2   1      112.28      106.61     11.05 o 
   4   2   1       19.37       19.25      2.58 o 
  -4   3   1       56.09       86.29      6.68 o 
  -3   3   1      113.88      107.92      5.29 o 
  -1   3   1      637.23      564.66     12.59 o 
   0   3   1       10.41        4.98      1.72 o 
   1   3   1       16.77       18.51      1.30 o 
   2   3   1        3.68        5.13      1.47 o 
   3   3   1       13.21       11.74      1.15 o 
   4   3   1       10.55        5.34      1.62 o 
  -4   4   1        4.70        3.88      5.05 o 
  -3   4   1       15.83       15.54      1.95 o 
  -2   4   1        3.37        4.53      2.74 o 
  -1   4   1       40.54       37.01      2.20 o 
   0   4   1        0.02       -0.61      1.65 o 
   1   4   1       47.64       39.87      2.20 o 
   2   4   1        1.97        3.47      1.88 o 
   3   4   1      112.18      109.03      8.06 o 
   4   4   1        0.42       -1.04      5.44 o 
  -3   5   1       48.71       52.02      7.29 o 
  -2   5   1       21.17       17.41      1.53 o 
  -1   5   1       60.60       46.44      6.29 o 
   0   5   1      733.63      643.44     37.39 o 
   1   5   1      423.83      381.77     18.62 o 
   2   5   1        8.63       14.25      4.14 o 
   3   5   1      113.15       94.68     12.68 o 
   4   5   1       63.00       40.16      4.78 o 
  -3   6   1       33.17       33.24      3.75 o 
  -2   6   1      373.60      330.64      8.66 o 
  -1   6   1        0.62        4.49      2.24 o 
   0   6   1      100.04       89.81      6.95 o 
   1   6   1      418.49      381.94     15.47 o 
   2   6   1       86.94       96.92     13.79 o 
   3   6   1        5.51        4.12      2.12 o 
   4   6   1        6.55       -2.90      3.42 o 
  -2   7   1      155.63      170.29     16.46 o 
  -1   7   1      142.48      133.87      5.58 o 
   0   7   1      115.79      103.97      8.63 o 
   1   7   1        3.46       13.08      4.84 o 
   2   7   1        0.08       -1.43      3.27 o 
   3   7   1        1.38        5.56      3.18 o 
  -1   8   1       20.27       19.80      4.76 o 
  -1  -8   2       28.15       33.71      3.34 o 
   0  -8   2       45.55       53.45      4.26 o 
   1  -8   2       11.59        2.77      4.18 o 
  -3  -7   2       16.12       14.74      4.82 o 
  -2  -7   2        0.41        4.60     10.46 o 
  -1  -7   2        5.39        3.95      2.10 o 
   0  -7   2        5.70        0.49      4.11 o 
   1  -7   2        3.79        5.95      4.12 o 
   2  -7   2        4.72        2.09      5.16 o 
  -3  -6   2        0.91        0.42      3.22 o 
  -2  -6   2      404.13      383.55     42.27 o 
  -1  -6   2        0.34        0.73      2.85 o 
   0  -6   2      164.28      163.63      8.57 o 
   1  -6   2      313.35      299.59     22.42 o 
   2  -6   2       34.19       40.02      5.04 o 
   3  -6   2       70.84       75.55     12.77 o 
  -4  -5   2        0.58       -0.33      3.91 o 
  -3  -5   2       21.71       24.59      5.76 o 
  -2  -5   2       17.63       10.04      2.83 o 
  -1  -5   2     1008.19      899.69     71.53 o 
   0  -5   2       47.83       46.97      2.89 o 
   1  -5   2      431.23      422.14     12.81 o 
   2  -5   2       57.85       58.56      4.38 o 
   3  -5   2        0.86       -1.16      6.06 o 
  -4  -4   2      132.00      102.52      6.62 o 
  -3  -4   2       32.81       38.37      5.14 o 
  -2  -4   2       26.63       27.54      2.23 o 
  -1  -4   2      350.05      299.76     18.71 o 
   0  -4   2      211.43      207.30      9.13 o 
   1  -4   2      124.62      128.00      3.84 o 
   2  -4   2      122.32      127.70     10.50 o 
   3  -4   2        2.55        0.72      1.51 o 
   4  -4   2        2.41       -0.19      8.67 o 
  -4  -3   2       39.96       36.13      4.05 o 
  -3  -3   2       47.08       48.44      5.45 o 
  -2  -3   2        3.23        5.56      1.26 o 
  -1  -3   2      143.19      135.45      4.51 o 
   0  -3   2       31.66       34.31      3.58 o 
   1  -3   2      169.42      176.30      4.99 o 
   2  -3   2      106.40      103.31      5.25 o 
   3  -3   2      138.46      134.98      8.31 o 
   4  -3   2       25.48       16.75      5.05 o 
  -4  -2   2        0.03       -1.13      1.50 o 
  -3  -2   2       49.27       58.94      4.54 o 
  -2  -2   2      204.46      166.83     11.97 o 
  -1  -2   2        3.48        1.97      2.12 o 
   0  -2   2     1565.92     1420.98     26.86 o 
   1  -2   2     1836.95     1763.98     55.39 o 
   2  -2   2      196.20      212.81     12.63 o 
   3  -2   2      282.94      251.51     17.05 o 
   4  -2   2       64.63       63.80     32.89 o 
  -4  -1   2        1.19        3.18      1.90 o 
  -3  -1   2        2.92        6.31      2.50 o 
  -2  -1   2     2165.08     2283.17     96.55 o 
  -1  -1   2      557.66      633.20     29.97 o 
   0  -1   2      987.88      956.15     12.16 o 
   1  -1   2      880.79      861.13     21.57 o 
   2  -1   2       14.69       15.43      2.45 o 
   3  -1   2      166.36      182.57     17.65 o 
   4  -1   2      105.39      111.48     25.28 o 
  -4   0   2        9.23        8.32      5.37 o 
  -3   0   2       58.59       56.59      3.50 o 
  -2   0   2       10.60        4.13      2.59 o 
  -1   0   2     8542.64     7749.65    447.84 o 
   0   0   2      532.50      178.73    230.47 o 
   1   0   2     2265.37     2261.79     35.39 o 
   2   0   2      146.95      139.56      3.71 o 
   3   0   2        2.51       10.60      4.18 o 
   4   0   2        0.01       -0.33      3.59 o 
  -4   1   2      135.31      169.72      5.65 o 
  -3   1   2       42.84       45.12      6.22 o 
  -2   1   2        0.12       -0.15      3.84 o 
  -1   1   2      881.45      902.15     78.84 o 
   0   1   2      405.20      356.63      6.85 o 
   1   1   2      745.79      767.89     42.37 o 
   2   1   2      103.70      103.27      2.43 o 
   3   1   2        8.01        9.65      1.50 o 
   4   1   2        6.09        6.23      3.91 o 
  -4   2   2        7.11       13.46      4.09 o 
  -3   2   2        8.47        6.80      3.10 o 
  -2   2   2      221.62      221.42      9.78 o 
  -1   2   2      246.46      221.37     21.01 o 
   1   2   2       92.75      111.37     11.87 o 
   2   2   2      195.79      192.37      9.90 o 
   3   2   2      291.50      254.86     23.36 o 
   4   2   2       50.81       56.19      3.08 o 
  -4   3   2       23.41       24.94      3.91 o 
  -3   3   2       96.09       91.51      3.21 o 
  -2   3   2       97.09       94.38      5.16 o 
  -1   3   2      219.49      187.69      6.39 o 
   0   3   2     1603.89     1239.23     18.98 o 
   1   3   2     1034.58     1057.02    154.55 o 
   2   3   2      745.58      772.35     58.91 o 
   3   3   2      216.67      188.49     12.78 o 
   4   3   2       55.81       48.78      8.28 o 
  -4   4   2        2.80       -7.74      5.16 o 
  -3   4   2       62.85       65.58      2.01 o 
  -2   4   2      687.34      650.60     48.13 o 
  -1   4   2       18.01       22.63      2.81 o 
   0   4   2      243.32      212.67      6.22 o 
   1   4   2      251.83      242.74     24.26 o 
   2   4   2       79.20       95.93      7.41 o 
   3   4   2        1.83       -0.75      1.02 o 
   4   4   2        7.36        5.86      3.53 o 
  -3   5   2       27.74       27.29      2.37 o 
  -2   5   2        0.70       -0.21      2.46 o 
  -1   5   2       30.01       27.11      5.24 o 
   0   5   2        6.55        5.74      4.34 o 
   1   5   2        0.24        0.22      2.03 o 
   2   5   2       54.10       54.45      8.04 o 
   3   5   2       11.78       10.78      1.78 o 
   4   5   2       39.70       22.02      3.94 o 
  -3   6   2       10.95       12.67      3.06 o 
  -2   6   2        0.79        5.06      2.22 o 
  -1   6   2       51.35       50.80      3.90 o 
   0   6   2       57.42       46.38      5.30 o 
   1   6   2      197.56      186.82     22.32 o 
   2   6   2       49.95       62.70     10.22 o 
   3   6   2        0.15       -0.60      1.64 o 
   4   6   2        6.53        0.46      3.58 o 
  -1   7   2      273.76      247.06     28.84 o 
   0   7   2      196.11      186.94      8.60 o 
   1   7   2        0.01       -0.30      2.22 o 
   2   7   2      236.44      305.85     41.84 o 
   3   7   2       62.32       71.78      5.72 o 
   0   8   2       68.68       79.12      6.18 o 
   1   8   2       46.96       57.09      3.91 o 
   2   8   2       16.27       15.28      4.06 o 
   1   9   2        0.81       -3.51      4.15 o 
  -2  -8   3       64.07       74.48      7.21 o 
  -1  -8   3        7.45        5.25      2.74 o 
   0  -8   3      256.08      302.64     52.71 o 
   1  -8   3       29.94       31.69      3.85 o 
  -3  -7   3      117.60      149.52      8.40 o 
  -2  -7   3        6.30        4.70      3.04 o 
  -1  -7   3       48.72       64.04      2.93 o 
   0  -7   3       20.53       13.42      5.81 o 
   1  -7   3      117.48      116.95     11.34 o 
   2  -7   3        3.09        3.09      8.11 o 
  -3  -6   3        6.11        2.47      5.49 o 
  -2  -6   3      245.02      273.66     18.14 o 
  -1  -6   3        0.02       -2.12      1.63 o 
   0  -6   3       49.58       49.64      3.32 o 
   1  -6   3        0.20        0.48      1.86 o 
   2  -6   3        9.10        7.74      2.51 o 
   3  -6   3        0.04        9.72      3.43 o 
  -4  -5   3        2.44        8.79      4.39 o 
  -3  -5   3       19.68       18.46      1.65 o 
  -2  -5   3       23.98       23.64      5.91 o 
  -1  -5   3        0.87        5.24      2.08 o 
   0  -5   3       15.22       13.90      1.82 o 
   1  -5   3       62.62       58.20      2.41 o 
   2  -5   3      169.21      183.89      9.20 o 
   3  -5   3       65.82       59.74      3.99 o 
  -4  -4   3       44.09       28.39      4.71 o 
  -3  -4   3      183.70      172.14     12.20 o 
  -2  -4   3        1.20        3.46      1.79 o 
  -1  -4   3      693.80      684.63     24.36 o 
   0  -4   3      344.74      291.65     10.79 o 
   1  -4   3      140.81      141.82      9.12 o 
   2  -4   3      402.43      367.69     20.60 o 
   3  -4   3       86.04       90.02      5.58 o 
   4  -4   3       22.49       16.27      6.71 o 
  -4  -3   3        0.05       -0.05      3.61 o 
  -3  -3   3      184.90      170.10     11.57 o 
  -2  -3   3      220.93      213.68     11.22 o 
  -1  -3   3       77.24       74.58      3.00 o 
   0  -3   3     1436.91     1402.23     32.76 o 
   1  -3   3        0.59       -0.69      2.71 o 
   2  -3   3       19.20       22.17      1.88 o 
   3  -3   3       65.94       66.07      6.69 o 
   4  -3   3        4.19        2.58      1.65 o 
  -4  -2   3       36.20       38.65      3.92 o 
  -3  -2   3      232.98      240.70      8.91 o 
  -2  -2   3      310.91      271.67     15.87 o 
  -1  -2   3       26.49       24.13      2.82 o 
   0  -2   3      400.78      398.07      6.25 o 
   1  -2   3      190.35      186.23      6.97 o 
   2  -2   3       16.20       15.18      1.58 o 
   3  -2   3        1.53        1.52      0.83 o 
   4  -2   3        4.42        8.79      3.67 o 
  -4  -1   3        0.31       -2.35      2.01 o 
  -3  -1   3       44.61       49.20      6.43 o 
  -2  -1   3      107.17      105.12      4.66 o 
  -1  -1   3       45.56       50.30      1.14 o 
   1  -1   3     1023.34     1056.13     27.87 o 
   2  -1   3      587.36      607.57     37.84 o 
   3  -1   3       44.36       45.60      3.34 o 
   4  -1   3      174.06      186.63     41.73 o 
  -4   0   3       51.42       63.98      5.99 o 
  -3   0   3       36.50       29.65      2.07 o 
  -2   0   3        0.41       -0.07      1.36 o 
  -1   0   3     3907.80     3788.73     98.55 o 
   0   0   3        6.78        8.89      0.71 o 
   1   0   3       66.52       67.36      2.58 o 
   2   0   3      766.97      799.65     18.75 o 
   3   0   3      119.78      113.41      8.81 o 
   4   0   3       16.97       18.14      3.20 o 
  -4   1   3      165.81      211.21     22.23 o 
  -3   1   3      248.08      259.13     28.19 o 
  -2   1   3      118.56      113.30     14.89 o 
  -1   1   3     1747.41     1679.33    113.82 o 
   0   1   3      820.92      853.01     73.34 o 
   1   1   3       73.92       89.79      4.48 o 
   2   1   3      656.33      700.10     25.88 o 
   3   1   3       54.53       59.74      5.77 o 
   4   1   3        1.40        0.60      2.00 o 
  -4   2   3        9.34        4.42      4.57 o 
  -3   2   3      448.99      471.99     58.79 o 
  -2   2   3      481.28      493.53     34.28 o 
  -1   2   3      251.18      241.57     33.31 o 
   0   2   3     1887.53     1498.60     30.56 o 
   1   2   3        1.43       -0.26      0.88 o 
   2   2   3       37.38       50.28      2.19 o 
   3   2   3        8.91        9.79      1.59 o 
   4   2   3        0.12       -0.15      2.83 o 
  -4   3   3        0.59        1.44      3.86 o 
  -3   3   3       25.82       26.61      2.54 o 
  -2   3   3        1.15        6.33      1.84 o 
  -1   3   3       28.09       28.76      2.50 o 
   0   3   3        0.18       -1.00      3.36 o 
   1   3   3      904.33      938.82    133.83 o 
   2   3   3       27.61       32.55      4.40 o 
   3   3   3       45.39       40.83      3.21 o 
   4   3   3      129.22      103.77     18.77 o 
  -4   4   3       15.50       12.94      4.83 o 
  -3   4   3       21.86       20.43      2.43 o 
  -2   4   3      480.85      470.28     38.41 o 
  -1   4   3       36.46       34.41      2.32 o 
   0   4   3      103.38      102.68      3.15 o 
   1   4   3       74.80       48.65      8.13 o 
   2   4   3      357.90      357.75     30.73 o 
   3   4   3       50.14       56.13      4.44 o 
   4   4   3       37.56       23.27      1.49 o 
  -3   5   3        0.42        0.83      3.80 o 
  -2   5   3        3.44        1.13      2.04 o 
  -1   5   3     1594.33     1423.85     22.30 o 
   0   5   3        2.66        0.33      4.63 o 
   1   5   3      381.85      390.35     34.55 o 
   2   5   3      261.76      232.38     22.60 o 
   3   5   3        8.48        8.41      2.31 o 
   4   5   3       24.04        7.12      3.37 o 
  -3   6   3       94.28       87.64     11.12 o 
  -2   6   3       26.13       20.74      2.68 o 
  -1   6   3       13.84       10.11      2.36 o 
   0   6   3      153.73      147.14      7.41 o 
   1   6   3        0.26       -1.61      1.58 o 
   2   6   3        1.86        0.59      1.17 o 
   3   6   3        3.53        1.34      2.18 o 
   4   6   3        0.21       -1.01      3.51 o 
  -1   7   3       20.17       25.50      6.27 o 
   0   7   3        2.29        9.92      4.25 o 
   1   7   3      100.41      116.50      9.80 o 
   2   7   3        0.13       -1.33      3.72 o 
   3   7   3       71.36       74.03      5.80 o 
  -1   8   3       12.19       13.91      4.19 o 
   0   8   3       17.72       14.96      5.79 o 
   1   8   3       73.61       94.18     11.96 o 
   2   8   3        0.27       -4.47      4.68 o 
  -1  -8   4       17.44       21.24      4.64 o 
   0  -8   4        1.55       -2.84      2.68 o 
  -3  -7   4        9.63       17.71      5.04 o 
  -2  -7   4        0.01       -0.12      8.06 o 
  -1  -7   4       85.93      103.45      5.80 o 
   0  -7   4        0.35        4.51      2.70 o 
   1  -7   4      160.95      186.81     51.80 o 
   2  -7   4      100.39      102.07      6.64 o 
  -3  -6   4      103.02      118.82      9.69 o 
  -2  -6   4      115.07      121.75      5.08 o 
  -1  -6   4      243.66      258.60     18.89 o 
   0  -6   4      158.07      170.78     10.54 o 
   1  -6   4       35.05       40.77      5.07 o 
   2  -6   4      176.79      169.82     22.27 o 
  -4  -5   4        5.64        6.50      4.51 o 
  -3  -5   4       20.21       22.30      4.29 o 
  -2  -5   4       25.64       23.40      3.12 o 
  -1  -5   4       14.72       15.86      5.73 o 
   0  -5   4      154.90      157.61     15.89 o 
   1  -5   4        0.25       -2.38      2.25 o 
   2  -5   4        8.86        9.19      1.47 o 
   3  -5   4        2.69        0.96      9.47 o 
  -4  -4   4       36.72       30.56      4.71 o 
  -3  -4   4       50.06       48.28      2.97 o 
  -2  -4   4       39.14       40.45      2.64 o 
  -1  -4   4        2.85        1.53      1.29 o 
   0  -4   4       26.99       31.64      1.69 o 
   2  -4   4       16.38       18.94      1.60 o 
   3  -4   4       26.63       23.10      5.05 o 
  -4  -3   4       16.57       32.16      5.00 o 
  -3  -3   4        0.59       -1.00      1.35 o 
  -2  -3   4       54.86       48.43      5.31 o 
  -1  -3   4      506.87      521.58     22.42 o 
   0  -3   4     1644.39     1689.53     51.65 o 
   1  -3   4      594.67      588.54     16.31 o 
   2  -3   4       69.85       67.38      4.49 o 
   3  -3   4      250.16      230.60     18.63 o 
   4  -3   4      109.59       98.52     25.95 o 
  -4  -2   4      162.96      143.79      7.55 o 
  -3  -2   4      161.67      174.71     17.04 o 
  -2  -2   4       27.50       22.81      1.32 o 
  -1  -2   4     1116.31     1070.28     40.37 o 
   0  -2   4      932.60      961.73     30.29 o 
   1  -2   4     1603.13     1654.72     42.81 o 
   2  -2   4      405.05      407.82     18.52 o 
   3  -2   4        3.63       -1.48      1.86 o 
   4  -2   4       42.57       36.59      6.65 o 
  -4  -1   4       21.43       33.30      2.53 o 
  -3  -1   4      326.13      338.03     25.68 o 
  -2  -1   4     1192.98     1279.26     38.65 o 
  -1  -1   4       15.07       11.04      2.13 o 
   0  -1   4        6.36        6.38      1.14 o 
   1  -1   4      165.14      167.46      4.55 o 
   2  -1   4       14.59       10.88      1.13 o 
   3  -1   4        0.07        1.46      2.56 o 
   4  -1   4       14.43        7.61      7.67 o 
  -4   0   4       47.36       73.08      4.89 o 
  -3   0   4       27.91       28.03      3.74 o 
  -2   0   4       22.08       27.44      0.77 o 
  -1   0   4       62.26       76.18      1.83 o 
   0   0   4      125.93      153.25      3.59 o 
   1   0   4       42.13       48.87      1.91 o 
   2   0   4        0.16       -0.89      0.59 o 
   3   0   4      145.50      148.14     10.86 o 
   4   0   4        5.25        9.84      5.29 o 
  -4   1   4        0.43        0.92      2.31 o 
  -3   1   4        7.23        7.70     13.08 o 
  -2   1   4      327.17      343.71     22.07 o 
  -1   1   4       59.40       62.19      5.30 o 
   0   1   4     4167.37     4186.40    412.39 o 
   1   1   4     1147.06     1218.55     45.73 o 
   2   1   4      434.56      469.40     30.70 o 
   3   1   4      173.29      177.64      8.54 o 
   4   1   4      165.29      194.68     13.03 o 
  -4   2   4        1.54        2.54      3.37 o 
  -3   2   4       43.75       41.68     17.95 o 
  -2   2   4      113.32      109.00      8.41 o 
  -1   2   4     1738.51     1663.75    162.39 o 
   0   2   4     1265.62     1218.07     89.37 o 
   1   2   4      793.85      816.51     85.61 o 
   2   2   4      131.81      142.41      9.03 o 
   3   2   4      204.32      213.62     12.53 o 
   4   2   4        8.37       16.23      3.63 o 
  -4   3   4       80.22       89.34      6.49 o 
  -3   3   4      164.83      156.08     17.63 o 
  -2   3   4      239.83      215.87     15.16 o 
  -1   3   4       24.80       18.23      1.68 o 
   0   3   4      129.97      126.51      3.87 o 
   1   3   4     1307.57     1388.05    164.86 o 
   2   3   4       49.94       50.07      3.78 o 
   3   3   4        4.08        7.10      1.15 o 
   4   3   4       11.57        4.66      1.32 o 
  -4   4   4       36.15       40.71      4.73 o 
  -3   4   4       74.14       70.90      2.17 o 
  -2   4   4      199.96      203.39     12.70 o 
  -1   4   4        0.26        1.87      3.03 o 
   0   4   4        6.39        2.25      2.49 o 
   1   4   4       64.55       76.90      8.34 o 
   2   4   4       76.94       82.08      5.64 o 
   3   4   4        8.01        7.39      1.30 o 
   4   4   4       96.62       67.56      8.16 o 
  -3   5   4        0.95       -1.33      1.74 o 
  -2   5   4       52.47       60.90      4.62 o 
  -1   5   4      141.37      107.09     13.11 o 
   0   5   4      423.30      381.99      7.44 o 
   1   5   4        3.32        3.44      2.27 o 
   2   5   4       45.79       57.46      6.98 o 
   3   5   4      202.90      203.91     15.05 o 
   4   5   4       47.13       39.45      4.16 o 
  -3   6   4       66.29       59.15      4.94 o 
  -2   6   4        3.53        7.58      2.23 o 
  -1   6   4       12.16        5.04      5.22 o 
   0   6   4      558.20      520.04     12.29 o 
   1   6   4       36.64       33.47      5.76 o 
   2   6   4      107.67      115.14     13.93 o 
   3   6   4       15.94       20.83      1.62 o 
   4   6   4        6.97        4.62      2.87 o 
  -2   7   4       97.13       88.98      6.36 o 
  -1   7   4        4.92        6.45      4.73 o 
   0   7   4      115.34      108.42      4.74 o 
   1   7   4      171.11      200.31     15.96 o 
   2   7   4        0.13       -2.48      1.66 o 
   3   7   4       22.07       25.49      3.84 o 
  -1   8   4        2.94        3.88      5.24 o 
   0   8   4        6.89       13.59      5.13 o 
   1   8   4        0.17       -4.59      3.60 o 
   2   8   4        3.26        1.17      3.78 o 
   0   9   4       20.31       25.97      4.85 o 
  -1  -8   5      148.53      153.79      8.90 o 
   0  -8   5        6.98       10.76     10.67 o 
  -2  -7   5        6.16        0.45      4.22 o 
  -1  -7   5        5.34        3.05      2.35 o 
   0  -7   5        2.02        2.25      5.73 o 
   1  -7   5        4.42        1.68      3.34 o 
  -3  -6   5        5.04        4.22      3.98 o 
  -2  -6   5        1.13       -3.75      2.50 o 
  -1  -6   5        1.19        0.43      1.83 o 
   0  -6   5       84.35       87.73      3.40 o 
   1  -6   5       53.04       48.28      5.30 o 
   2  -6   5      122.87      110.96      7.09 o 
  -4  -5   5        0.69        9.88      4.35 o 
  -3  -5   5      105.28      104.37      4.58 o 
  -2  -5   5       42.53       39.60      5.58 o 
  -1  -5   5       70.35       73.14      4.87 o 
   0  -5   5      430.84      409.89     20.04 o 
   1  -5   5      128.12      144.93     11.92 o 
   2  -5   5        1.17        4.96      2.09 o 
   3  -5   5      246.44      225.88     19.81 o 
  -4  -4   5       29.62       26.37      4.09 o 
  -3  -4   5        7.97       14.53      3.52 o 
  -2  -4   5     1052.08     1045.68     73.13 o 
  -1  -4   5        1.25        2.75      1.99 o 
   0  -4   5       73.03       71.59      5.66 o 
   1  -4   5      406.19      373.08     13.94 o 
   2  -4   5       42.76       51.30      6.17 o 
   3  -4   5        3.40       -3.36      2.24 o 
  -4  -3   5        0.55       12.01      4.60 o 
  -3  -3   5       46.49       43.77      3.07 o 
  -2  -3   5       27.95       27.98      2.30 o 
  -1  -3   5      311.60      318.88     20.32 o 
   0  -3   5      142.81      168.62      5.73 o 
   1  -3   5        3.46        2.07      3.54 o 
   2  -3   5       25.70       26.03      2.49 o 
   3  -3   5        2.20        3.39      3.54 o 
   4  -3   5        9.72       -1.65      4.97 o 
  -4  -2   5        2.47        8.07      3.55 o 
  -3  -2   5       13.08       12.62      3.88 o 
  -2  -2   5       34.72       34.28      1.51 o 
  -1  -2   5        4.29        4.27      1.39 o 
   0  -2   5       66.75       74.41      2.40 o 
   1  -2   5      146.41      154.13      7.29 o 
   2  -2   5      362.40      344.95     12.17 o 
   3  -2   5        6.19        6.66      2.80 o 
   4  -2   5        1.23        3.80      3.87 o 
  -4  -1   5        1.21       -1.95      2.07 o 
  -3  -1   5      627.69      646.62     37.38 o 
  -2  -1   5      137.24      152.02      6.42 o 
  -1  -1   5     1290.39     1479.18     48.57 o 
   0  -1   5     1699.08     1746.82     34.91 o 
   1  -1   5      128.32      142.49      6.14 o 
   2  -1   5      998.24     1041.12     39.65 o 
   3  -1   5      660.70      615.91     41.15 o 
   4  -1   5      100.03       75.58     32.76 o 
  -4   0   5        0.07        7.45      6.33 o 
  -3   0   5       58.60       60.13      6.98 o 
  -2   0   5     1500.70     1638.32     28.48 o 
  -1   0   5      169.16      200.95      5.44 o 
   0   0   5     1524.00     1701.90     44.75 o 
   1   0   5      601.51      652.68     18.48 o 
   2   0   5       23.65       24.33      1.76 o 
   3   0   5      167.50      165.89      7.74 o 
   4   0   5        8.23        5.50      3.48 o 
  -4   1   5        0.30        1.55      3.15 o 
  -3   1   5       32.98       34.64      5.90 o 
  -2   1   5      371.76      385.08     17.85 o 
  -1   1   5       54.78       56.69      1.59 o 
   0   1   5      269.21      313.11     11.54 o 
   1   1   5        5.06        3.24      1.49 o 
   2   1   5        5.15        5.11      2.15 o 
   3   1   5        3.79        4.63      1.09 o 
   4   1   5        0.76        6.75      2.40 o 
  -4   2   5        1.93        9.61      3.61 o 
  -3   2   5       12.29       14.48      7.53 o 
  -2   2   5        0.14        1.35      1.06 o 
  -1   2   5       91.97      101.86      6.79 o 
   0   2   5       36.47       31.01      5.42 o 
   1   2   5      305.98      340.51     31.71 o 
   2   2   5      394.05      415.52     24.91 o 
   3   2   5      206.83      211.61     20.62 o 
   4   2   5       31.41       32.57      3.63 o 
  -4   3   5       77.11       88.41      6.26 o 
  -3   3   5       83.33       86.01      4.66 o 
  -2   3   5      341.73      357.44     27.42 o 
  -1   3   5      533.57      462.22     62.79 o 
   0   3   5      875.80      852.65     39.99 o 
   1   3   5      332.36      351.57     44.38 o 
   2   3   5      925.00      961.59     50.85 o 
   3   3   5      106.16      114.41      5.93 o 
   4   3   5       39.34       26.67      6.51 o 
  -4   4   5       12.68       16.55      4.33 o 
  -3   4   5      559.66      542.68     30.07 o 
  -2   4   5        0.31        1.14      1.78 o 
  -1   4   5      739.45      654.74     13.45 o 
   2   4   5      132.23      151.33     11.03 o 
   3   4   5       82.44       79.16      3.84 o 
   4   4   5       33.03       25.98      2.31 o 
  -3   5   5        0.61       -1.59      2.38 o 
  -2   5   5      389.17      381.20     28.85 o 
  -1   5   5      153.68      139.47      3.90 o 
   0   5   5      338.25      309.57     15.02 o 
   1   5   5       14.58       13.81      2.96 o 
   2   5   5        4.02        8.68      2.42 o 
   3   5   5       33.03       33.51      2.50 o 
   4   5   5        6.48        5.70      3.26 o 
  -3   6   5        7.09        3.86      3.01 o 
  -2   6   5        9.06       15.94      2.77 o 
  -1   6   5        1.75        0.82      2.58 o 
   0   6   5       41.12       38.23      6.16 o 
   1   6   5      193.77      186.86     16.40 o 
   2   6   5       14.43       17.35      4.91 o 
   3   6   5       69.46       71.86      5.45 o 
   4   6   5        0.06        3.18      3.46 o 
  -2   7   5       39.14       39.97      4.53 o 
  -1   7   5      105.97       99.64     12.65 o 
   0   7   5        3.61       10.01      3.84 o 
   1   7   5       93.39      101.22      9.64 o 
   2   7   5      299.38      347.04     37.37 o 
   3   7   5       45.41       48.00      4.82 o 
  -1   8   5       51.01       57.49      6.49 o 
   0   8   5       26.18       30.81      5.58 o 
   1   8   5       77.21       91.58      6.06 o 
  -2  -7   6        3.43        7.41      3.70 o 
  -1  -7   6       29.06       34.34      2.71 o 
   0  -7   6      170.90      198.90     20.07 o 
   1  -7   6        1.42       14.91      6.00 o 
  -3  -6   6      134.47      138.47      8.56 o 
  -2  -6   6       34.26       39.47      3.02 o 
  -1  -6   6        2.91        1.25      1.49 o 
   0  -6   6       79.53       80.58      6.08 o 
   1  -6   6       26.41       28.67     11.51 o 
   2  -6   6        2.15        2.39      2.99 o 
  -3  -5   6        3.85        4.58      5.05 o 
  -2  -5   6        6.06        7.24      1.86 o 
  -1  -5   6        3.09        4.19      1.38 o 
   0  -5   6       40.29       40.39      1.99 o 
   1  -5   6       17.17       25.72      2.92 o 
   2  -5   6      102.26       98.73     10.09 o 
   3  -5   6       17.04        6.94      4.40 o 
  -4  -4   6        1.11        2.63      4.07 o 
  -3  -4   6       39.22       38.14      4.64 o 
  -2  -4   6       42.85       43.63      4.29 o 
  -1  -4   6      189.92      186.39     13.02 o 
   0  -4   6       14.66       14.86      2.33 o 
   1  -4   6      389.47      370.80     16.17 o 
   2  -4   6       59.28       68.49      2.09 o 
   3  -4   6       33.76       30.74      6.81 o 
  -4  -3   6       15.37       29.65      5.27 o 
  -2  -3   6        5.67        7.44      1.87 o 
  -1  -3   6     1460.07     1566.67     72.25 o 
   0  -3   6      213.75      213.66     11.22 o 
   1  -3   6      326.07      333.26      8.36 o 
   2  -3   6      383.70      397.63     15.41 o 
   3  -3   6       50.63       52.40      2.95 o 
   4  -3   6        0.91       14.70      9.82 o 
  -4  -2   6      351.68      290.28     12.21 o 
  -3  -2   6       30.88       27.53      3.59 o 
  -2  -2   6        5.79        1.17      2.31 o 
  -1  -2   6        3.31        7.34      1.50 o 
   0  -2   6      723.20      780.13     20.55 o 
   1  -2   6       82.43       77.14      2.43 o 
   2  -2   6       11.10        8.43      2.15 o 
   3  -2   6        0.82        0.30      2.18 o 
   4  -2   6        6.64        5.33      2.35 o 
  -4  -1   6       28.35       33.65      6.75 o 
  -3  -1   6      262.07      267.66     16.99 o 
  -2  -1   6       46.11       57.35      2.85 o 
  -1  -1   6      122.17      141.79      3.28 o 
   0  -1   6       18.23       20.56      1.93 o 
   1  -1   6      265.10      284.72      5.30 o 
   2  -1   6      105.19      104.38      4.40 o 
   3  -1   6      485.97      456.89     23.79 o 
   4  -1   6        1.06       -0.38      2.04 o 
  -4   0   6        1.25        7.57      2.90 o 
  -3   0   6        0.64       -3.74      2.49 o 
  -2   0   6       69.19       60.64      3.27 o 
  -1   0   6       18.71       19.67      0.97 o 
   0   0   6      874.01      941.95     60.40 o 
   1   0   6       14.42        9.31      1.29 o 
   2   0   6      128.65      136.26      4.88 o 
   3   0   6        5.06        8.97      1.60 o 
   4   0   6      582.52      605.74     91.42 o 
  -4   1   6       26.93       35.91      2.83 o 
  -3   1   6        0.98        9.15      6.14 o 
  -2   1   6      711.64      705.68     39.02 o 
  -1   1   6     1337.14     1407.95     33.44 o 
   0   1   6       14.58       13.66      0.72 o 
   1   1   6     3629.78     3955.42    175.27 o 
   2   1   6       35.24       30.37      2.34 o 
   3   1   6       83.97       78.31      4.97 o 
   4   1   6       18.03       17.43      2.42 o 
  -4   2   6      102.69      126.90     17.40 o 
  -3   2   6        3.46        3.43      1.27 o 
  -2   2   6       26.95       38.35      3.72 o 
  -1   2   6      816.81      829.40     71.67 o 
   0   2   6      166.95      169.46     10.74 o 
   1   2   6       81.43       86.76      6.27 o 
   2   2   6       59.80       71.03      5.08 o 
   3   2   6       47.83       50.23      5.51 o 
   4   2   6       17.00       17.03      2.11 o 
  -4   3   6      121.69      134.58      7.23 o 
  -3   3   6       27.20       28.00      2.58 o 
  -2   3   6      144.49      153.38     10.45 o 
  -1   3   6        0.48       -2.28      1.52 o 
   1   3   6        4.73        5.25      1.73 o 
   2   3   6       11.19       15.80      1.43 o 
   3   3   6       50.38       45.93      4.46 o 
   4   3   6        3.71        2.42      1.30 o 
  -4   4   6        6.43        8.90      4.65 o 
  -3   4   6        4.02       -0.67      1.13 o 
  -2   4   6       16.74       24.29      4.98 o 
  -1   4   6        6.00       10.35      2.88 o 
   0   4   6      389.93      347.16      8.17 o 
   1   4   6      155.10      170.50     17.45 o 
   2   4   6       22.08       29.75      3.32 o 
   3   4   6      519.89      530.90     38.67 o 
   4   4   6        3.95       -2.97      2.47 o 
  -3   5   6        4.45       -3.83      2.56 o 
  -2   5   6      356.30      333.29     24.43 o 
  -1   5   6       85.36       95.58      4.10 o 
   0   5   6      250.70      230.79      6.47 o 
   1   5   6      349.55      373.40     38.45 o 
   2   5   6       42.03       44.02      2.38 o 
   3   5   6       16.05       17.53      3.94 o 
   4   5   6      217.11      104.67      5.86 o 
  -3   6   6       25.13       26.93      3.84 o 
  -2   6   6       61.10       57.45      3.47 o 
  -1   6   6      106.60      106.42      7.96 o 
   0   6   6       20.51       24.48      3.37 o 
   1   6   6      201.92      199.51     17.22 o 
   2   6   6       14.34       15.33      3.68 o 
   3   6   6        4.93        7.19      2.90 o 
   4   6   6        6.47        6.87      2.90 o 
  -2   7   6       17.85       10.30      3.36 o 
  -1   7   6       47.92       39.18      9.22 o 
   0   7   6        0.98        7.48      4.28 o 
   1   7   6       20.60       22.54      2.94 o 
   2   7   6        0.08        1.34      3.46 o 
   3   7   6       14.58       12.87      3.96 o 
  -1   8   6       22.97       20.56      4.22 o 
   0   8   6       83.82       79.63      6.97 o 
   1   8   6        5.93        0.53      2.81 o 
   2   8   6        8.50       10.40      5.00 o 
   0   9   6       47.32       40.87      5.33 o 
  -2  -7   7       11.97        7.77      3.86 o 
  -1  -7   7        0.02       -4.55      3.81 o 
   0  -7   7      114.00      129.00     11.38 o 
   1  -7   7      122.64      147.90      6.13 o 
  -3  -6   7        2.40        7.96      4.99 o 
  -2  -6   7       98.66      113.06      6.89 o 
  -1  -6   7       35.67       44.48      2.48 o 
   0  -6   7        0.12       -2.47      3.02 o 
   1  -6   7      401.51      395.05     27.50 o 
   2  -6   7       76.67       80.66     13.06 o 
  -3  -5   7        2.11       -1.00      2.15 o 
  -2  -5   7       96.44      110.57     11.53 o 
  -1  -5   7      200.62      209.60     21.32 o 
   0  -5   7       10.52       11.36      2.13 o 
   1  -5   7       30.93       38.55      2.62 o 
   2  -5   7      207.99      216.58     17.37 o 
   3  -5   7        0.00        2.49      5.75 o 
  -4  -4   7        5.20       -7.55      5.03 o 
  -3  -4   7      126.35      122.17      4.46 o 
  -2  -4   7       28.88       31.51      2.07 o 
  -1  -4   7       70.19       68.91      4.86 o 
   0  -4   7        3.75        3.06      1.38 o 
   1  -4   7       41.29       48.10      2.38 o 
   2  -4   7       33.97       36.93      3.92 o 
   3  -4   7        1.29        8.42      3.29 o 
  -4  -3   7        4.48       21.84      4.22 o 
  -3  -3   7       27.05       26.91      1.63 o 
  -2  -3   7        0.06        6.07      3.26 o 
  -1  -3   7       61.08       53.42      3.76 o 
   0  -3   7      344.03      347.63     15.76 o 
   1  -3   7      114.43      112.03      5.13 o 
   2  -3   7      168.70      167.14      6.19 o 
   3  -3   7      235.99      223.74     17.49 o 
  -4  -2   7        0.82       12.08      4.26 o 
  -3  -2   7       57.09       57.95      3.74 o 
  -2  -2   7      127.05      116.88      3.39 o 
  -1  -2   7        1.49        6.41      1.95 o 
   0  -2   7      532.57      532.46     11.69 o 
   1  -2   7      899.40      893.09     32.46 o 
   2  -2   7      305.36      315.68     14.22 o 
   3  -2   7       58.51       48.81      4.69 o 
   4  -2   7       59.42       56.26      7.71 o 
  -4  -1   7      130.41      160.39      8.65 o 
  -3  -1   7      179.51      176.32      8.60 o 
  -2  -1   7      779.46      851.45     27.63 o 
  -1  -1   7       64.03       57.06      3.99 o 
   0  -1   7      237.82      233.69      6.62 o 
   1  -1   7     1043.78     1094.68     38.36 o 
   2  -1   7      474.77      479.60     18.89 o 
   3  -1   7      312.13      301.33     18.55 o 
   4  -1   7        2.64        6.06      2.16 o 
  -4   0   7        2.88        6.56      2.07 o 
  -3   0   7       45.90       40.97      2.61 o 
  -2   0   7       52.96       52.70      1.59 o 
  -1   0   7      246.47      280.23      6.13 o 
   0   0   7       18.82       14.98      1.32 o 
   1   0   7      327.10      387.67     15.56 o 
   2   0   7       15.55       19.57      1.27 o 
   3   0   7        8.80        9.54      1.22 o 
   4   0   7       12.31       16.34      5.67 o 
  -4   1   7        1.53        0.63      2.21 o 
  -3   1   7       14.86       14.21      0.81 o 
  -2   1   7       16.85       17.02      4.75 o 
  -1   1   7       36.44       40.80      1.24 o 
   0   1   7     1332.24     1505.72     77.38 o 
   1   1   7      206.05      244.04      6.70 o 
   2   1   7      404.62      421.15     12.50 o 
   3   1   7       13.76       19.98      2.92 o 
   4   1   7        6.46        9.58      2.45 o 
  -4   2   7        7.26       12.22      2.38 o 
  -3   2   7       33.82       36.85      6.67 o 
  -2   2   7       21.13       29.00      3.47 o 
  -1   2   7      634.68      625.49     41.35 o 
   0   2   7      432.52      421.15     30.67 o 
   1   2   7      335.42      380.54     25.14 o 
   2   2   7     1236.95     1270.29     89.18 o 
   3   2   7      232.43      242.93     18.84 o 
   4   2   7        2.31        0.26      3.33 o 
  -3   3   7      245.37      229.91     15.94 o 
  -2   3   7      202.27      198.21     14.59 o 
  -1   3   7        0.08        2.73      2.26 o 
   0   3   7      964.38      997.84     71.59 o 
   1   3   7      817.00      874.04     82.03 o 
   2   3   7        4.41        6.65      2.69 o 
   3   3   7      159.68      148.14     13.02 o 
   4   3   7       26.20       27.85      4.95 o 
  -3   4   7       51.65       46.59      3.39 o 
  -2   4   7      144.70      149.13     10.75 o 
   0   4   7       28.13       25.12      2.86 o 
   1   4   7       31.88       33.38      3.63 o 
   2   4   7        0.01       -2.21      1.68 o 
   3   4   7        4.19        3.08      1.44 o 
   4   4   7        2.65        6.37      2.61 o 
  -3   5   7        0.07       -0.59      1.60 o 
  -2   5   7        0.15       -2.25      1.65 o 
  -1   5   7        1.96       -4.14      2.76 o 
   0   5   7        2.51        6.03      1.79 o 
   1   5   7       31.43       36.50      2.35 o 
   2   5   7       13.93       20.00      4.33 o 
   3   5   7       17.38       22.65      2.69 o 
   4   5   7       97.17       49.81      4.11 o 
  -3   6   7       32.02       29.18      3.99 o 
  -2   6   7        7.96       17.15     11.00 o 
  -1   6   7      263.01      242.39     14.92 o 
   0   6   7      212.79      175.23      5.55 o 
   1   6   7      258.76      259.19     23.63 o 
   2   6   7      356.02      409.27     41.54 o 
   3   6   7        0.06        0.10      1.36 o 
  -2   7   7       35.13       53.92      4.79 o 
  -1   7   7      116.26      112.16      9.61 o 
   0   7   7       87.74       84.60      5.25 o 
   1   7   7      152.10      145.75     16.17 o 
   2   7   7      134.08      155.02     16.83 o 
   3   7   7       29.47       43.19      5.00 o 
  -1   8   7        4.56       10.36      4.99 o 
   0   8   7       34.11       45.44      5.77 o 
   1   8   7        6.42        1.74      3.39 o 
   2   8   7        1.21       -5.19      3.46 o 
   1   9   7       17.85       24.99      4.92 o 
  -1  -7   8       12.99       18.73      3.70 o 
   0  -7   8       19.63       26.06      5.68 o 
  -2  -6   8        4.64        1.95      5.07 o 
  -1  -6   8        1.87       -0.67      2.50 o 
   0  -6   8        0.00        0.72      4.55 o 
   1  -6   8        6.34        7.45      3.80 o 
   2  -6   8       79.53       75.00     19.38 o 
  -3  -5   8        6.66        2.46      3.18 o 
  -2  -5   8        1.16        0.80      1.70 o 
  -1  -5   8      358.95      377.32     29.40 o 
   0  -5   8       29.54       40.00      3.13 o 
   1  -5   8        1.07        4.12      5.99 o 
   2  -5   8      181.32      161.16     16.02 o 
  -3  -4   8      169.24      148.46      4.33 o 
  -2  -4   8        9.06        7.30      1.66 o 
  -1  -4   8       65.73       73.25      4.18 o 
   0  -4   8      551.42      523.53     28.43 o 
   1  -4   8        4.84        7.63      3.50 o 
   2  -4   8       32.32       38.00      4.14 o 
   3  -4   8       43.35       51.91      6.49 o 
  -3  -3   8       34.35       31.84      2.79 o 
  -2  -3   8      215.42      207.54     12.76 o 
  -1  -3   8        7.63        7.54      2.79 o 
   0  -3   8      545.30      545.11     24.29 o 
   1  -3   8       96.86       92.87      5.39 o 
   2  -3   8       36.62       38.28      2.49 o 
   3  -3   8        0.59        1.38      3.78 o 
  -4  -2   8        0.26        4.32      3.52 o 
  -3  -2   8       16.97       20.39      1.51 o 
  -2  -2   8        0.41       -0.47      1.41 o 
   0  -2   8      156.78      171.10      4.14 o 
   1  -2   8      109.87       98.53      4.76 o 
   2  -2   8        7.05        8.80      1.27 o 
   3  -2   8        0.84       -2.98      1.99 o 
   4  -2   8      110.32      103.49     16.65 o 
  -4  -1   8        0.63        3.31      3.04 o 
  -3  -1   8        0.76       -0.06      1.22 o 
  -2  -1   8       32.90       32.35      1.73 o 
  -1  -1   8      454.34      506.17     11.10 o 
   0  -1   8       83.91       79.09      3.83 o 
   1  -1   8      159.25      171.94      6.38 o 
   2  -1   8     1175.98     1183.27     35.16 o 
   3  -1   8       41.47       49.92      1.61 o 
   4  -1   8        8.07        5.90      2.33 o 
  -4   0   8       67.51       78.74      3.55 o 
  -3   0   8       33.71       32.49      1.28 o 
  -2   0   8       21.51       28.48      1.35 o 
  -1   0   8     1424.22     1565.13     34.31 o 
   1   0   8      211.70      226.61      9.45 o 
   2   0   8      118.20      121.42      3.37 o 
   3   0   8      199.11      210.27     11.52 o 
   4   0   8       31.02       33.24     10.37 o 
  -4   1   8       11.41       14.10      2.48 o 
  -3   1   8      431.09      427.74     29.99 o 
  -2   1   8        2.72        1.75      1.33 o 
  -1   1   8      225.74      225.36      9.09 o 
   0   1   8     2675.84     3089.28    138.44 o 
   1   1   8       88.97      120.60      5.43 o 
   2   1   8       65.41       68.92      3.53 o 
   3   1   8        3.92        2.85      2.05 o 
   4   1   8       14.12       11.45      1.69 o 
  -4   2   8        1.17        4.81      3.24 o 
  -3   2   8        0.11       -1.37      0.92 o 
  -2   2   8       26.78       36.08      2.93 o 
  -1   2   8       42.36       39.68      3.19 o 
   0   2   8       23.35       30.34      2.75 o 
   1   2   8        0.15       -1.99      1.33 o 
   2   2   8       50.62       44.36      6.99 o 
   3   2   8       81.65       84.55      4.48 o 
   4   2   8      189.61      210.25     11.73 o 
  -3   3   8        2.33        0.65      1.03 o 
  -2   3   8       61.89       58.25      4.97 o 
  -1   3   8      252.44      251.95     22.12 o 
   0   3   8      199.84      213.78     19.10 o 
   1   3   8      352.19      376.99     38.33 o 
   2   3   8        5.30        8.32      0.99 o 
   3   3   8        3.02        2.18      2.19 o 
   4   3   8       40.43       38.53      4.48 o 
  -3   4   8        9.48       11.52      2.34 o 
  -2   4   8      186.78      191.12     13.80 o 
  -1   4   8      266.86      267.82     22.13 o 
   1   4   8      553.08      595.24     41.38 o 
   2   4   8      596.49      650.99     55.25 o 
   3   4   8      157.15      169.54      9.98 o 
   4   4   8        4.95        9.93      2.26 o 
  -3   5   8      101.53      106.12      5.42 o 
  -2   5   8       52.62       49.73      3.04 o 
  -1   5   8      332.22      317.81     28.15 o 
   0   5   8      109.23      127.72      9.74 o 
   1   5   8       27.95       31.44      2.29 o 
   2   5   8        6.76        2.20      1.79 o 
   3   5   8       35.14       39.16      4.58 o 
   4   5   8        0.15        7.31      3.20 o 
  -3   6   8       21.30       21.78      3.60 o 
  -2   6   8        4.46        6.74      2.42 o 
   0   6   8        0.16       -1.08      1.63 o 
   1   6   8       41.47       45.45      8.91 o 
   2   6   8        0.01        1.25      1.99 o 
   3   6   8       43.61       42.55      4.26 o 
  -2   7   8        4.93        9.69      3.30 o 
  -1   7   8        2.53        3.32      3.00 o 
   0   7   8       10.72       -0.50      2.51 o 
   1   7   8       41.64       42.83      7.77 o 
   2   7   8        9.90       11.56      3.85 o 
   3   7   8       12.88        7.70      2.97 o 
  -1   8   8       45.00       59.27      6.59 o 
   0   8   8      166.99      177.44      8.97 o 
   1   8   8       95.39      120.00      7.96 o 
   2   8   8        5.79       14.26      4.93 o 
  -1  -7   9      140.15      132.29      8.89 o 
   0  -7   9       21.71       39.65     13.07 o 
  -2  -6   9        7.00       14.03      9.17 o 
  -1  -6   9       15.93       25.38      2.96 o 
   0  -6   9      108.26      126.25     14.77 o 
   1  -6   9        4.04        4.34      4.56 o 
  -3  -5   9        3.83       12.63      4.28 o 
  -2  -5   9        0.14        9.43      2.24 o 
  -1  -5   9       41.33       49.53      4.54 o 
   0  -5   9        8.85        7.41      1.71 o 
   1  -5   9        0.00       -0.80      2.33 o 
   2  -5   9       28.01       27.84      2.30 o 
  -3  -4   9        0.01       -4.23      3.78 o 
  -2  -4   9        0.01       -1.48      7.16 o 
  -1  -4   9        2.95        2.74      1.49 o 
   0  -4   9      119.72      125.90      5.78 o 
   1  -4   9      311.01      309.26     22.36 o 
   2  -4   9       11.42       10.86      2.38 o 
   3  -4   9      315.41      342.78     44.89 o 
  -4  -3   9        9.97        4.42      5.01 o 
  -3  -3   9        1.79        3.07      2.03 o 
  -2  -3   9      336.41      312.05      9.19 o 
  -1  -3   9      171.11      181.99      7.18 o 
   0  -3   9       76.10       74.49      5.42 o 
   1  -3   9      291.09      295.12     18.52 o 
   2  -3   9      530.22      540.94     32.40 o 
   3  -3   9       41.11       44.87      2.87 o 
  -4  -2   9       11.09       13.34      2.82 o 
  -3  -2   9        4.12        4.81      1.22 o 
  -2  -2   9       97.75      103.32      4.28 o 
  -1  -2   9      195.98      191.14      8.86 o 
   0  -2   9       46.02       47.62      4.93 o 
   1  -2   9      327.72      332.91     12.55 o 
   2  -2   9        4.30        6.43      2.03 o 
   3  -2   9       37.08       32.20      2.20 o 
   4  -2   9        8.02        8.71      2.91 o 
  -4  -1   9       53.55       64.88      6.19 o 
  -3  -1   9       48.18       50.69      3.47 o 
  -2  -1   9       60.99       63.72      1.69 o 
  -1  -1   9      228.57      256.25      4.19 o 
   0  -1   9        5.31        5.66      1.75 o 
   1  -1   9        3.54        5.28      1.57 o 
   2  -1   9        8.15        4.52      3.32 o 
   3  -1   9        9.59        8.80      1.64 o 
   4  -1   9        2.09        2.14      2.81 o 
  -4   0   9        2.46       -4.48      4.29 o 
  -3   0   9       13.24       12.65      1.73 o 
  -2   0   9        0.94       -0.70      1.15 o 
  -1   0   9      147.00      155.39      5.72 o 
   0   0   9      393.73      424.61     11.67 o 
   1   0   9      148.10      176.64      5.78 o 
   2   0   9      388.05      405.95     16.67 o 
   3   0   9      444.65      430.22     17.37 o 
   4   0   9        1.92       -1.44      5.14 o 
  -4   1   9       19.91       24.62      3.31 o 
  -3   1   9       67.15       63.49      5.06 o 
  -2   1   9      158.69      170.63      5.99 o 
  -1   1   9      174.48      187.95      4.45 o 
   0   1   9      690.71      760.04     26.70 o 
   1   1   9      736.59      784.93     32.24 o 
   2   1   9       41.64       40.24      1.49 o 
   3   1   9      398.51      416.29     33.53 o 
   4   1   9       24.62       28.68      3.67 o 
  -4   2   9        0.97        5.74      4.11 o 
  -3   2   9        2.11        1.79      1.02 o 
  -2   2   9      507.08      525.26     52.43 o 
  -1   2   9        0.39        1.96      1.32 o 
   0   2   9      115.35      111.45      7.02 o 
   1   2   9      312.95      341.27     20.25 o 
   2   2   9      159.34      169.25      9.92 o 
   3   2   9       49.13       55.07      3.82 o 
   4   2   9       96.47      113.15     11.43 o 
  -3   3   9        4.65        3.22      1.25 o 
  -2   3   9      100.95       80.57      4.17 o 
  -1   3   9      172.96      192.99      9.37 o 
   0   3   9        1.08       -2.61      1.74 o 
   1   3   9       15.84       18.92      2.11 o 
   2   3   9        0.02        0.23      1.80 o 
   3   3   9       90.34       94.00      7.79 o 
   4   3   9        1.51        2.86      6.16 o 
  -3   4   9        0.73        0.34      2.60 o 
  -2   4   9        0.15       -0.81      4.67 o 
  -1   4   9       11.15        9.29      3.97 o 
   0   4   9      256.24      249.87     17.29 o 
   1   4   9       59.11       54.49      5.62 o 
   2   4   9      937.92     1029.54     81.83 o 
   3   4   9       11.36       10.37      1.24 o 
   4   4   9       11.25       17.89      3.62 o 
  -3   5   9       52.89       60.03      4.25 o 
  -2   5   9       25.95       24.26      2.79 o 
  -1   5   9      122.38      126.63     18.79 o 
   0   5   9      100.27       97.88      4.90 o 
   1   5   9       12.78       11.16      3.76 o 
   2   5   9        1.89        2.99      1.70 o 
   3   5   9      445.26      457.05     31.93 o 
   4   5   9       24.24       21.84      3.78 o 
  -3   6   9       50.96       48.14      4.10 o 
  -2   6   9       74.00       87.27      9.65 o 
  -1   6   9        0.06        1.34      2.40 o 
   0   6   9      535.98      494.63     34.23 o 
   1   6   9       65.87       71.84      4.87 o 
   2   6   9       13.55        6.27      5.74 o 
   3   6   9       39.91       33.65      4.62 o 
  -2   7   9       69.54       72.66      5.38 o 
  -1   7   9        0.32        0.40      3.04 o 
   0   7   9        2.50        1.47      3.04 o 
   1   7   9        8.72       12.18      2.15 o 
   2   7   9        2.36       -1.00      2.58 o 
   3   7   9        3.45       11.41      4.17 o 
  -1   8   9       12.40        7.76      5.24 o 
   0   8   9       42.58       38.58      5.98 o 
   2   8   9       60.71       64.23      6.43 o 
  -2  -6  10        0.22        8.69      3.59 o 
  -1  -6  10        8.48        6.03      3.78 o 
   0  -6  10      171.28      193.02     17.03 o 
   1  -6  10       13.09       23.44      8.05 o 
  -3  -5  10       28.46       27.78      3.53 o 
  -2  -5  10      197.99      204.36      6.64 o 
  -1  -5  10        2.07        3.06      5.60 o 
   0  -5  10      202.94      217.89     20.92 o 
   1  -5  10      231.29      239.41     28.48 o 
   2  -5  10        2.51        4.78      4.46 o 
  -3  -4  10       13.86       22.71      3.28 o 
  -2  -4  10       43.76       47.88      3.03 o 
  -1  -4  10       78.10       85.14      7.01 o 
   0  -4  10       10.16        3.37      4.85 o 
   1  -4  10       74.92       68.47      7.62 o 
   2  -4  10        6.31        5.56      1.41 o 
   3  -4  10        0.07        5.62     10.70 o 
  -3  -3  10        0.07       -0.56      1.67 o 
  -2  -3  10        0.98        0.32      1.50 o 
  -1  -3  10        0.56       -1.01      1.77 o 
   0  -3  10       61.32       64.21      5.58 o 
   1  -3  10        8.22       10.44      2.50 o 
   2  -3  10       23.55       25.67      3.90 o 
   3  -3  10       43.34       47.33      4.86 o 
  -4  -2  10        0.69        3.81      3.33 o 
  -3  -2  10       10.43        4.77      1.97 o 
  -2  -2  10        0.64        0.42      1.37 o 
  -1  -2  10      515.77      541.74     25.33 o 
   0  -2  10      603.20      611.43     31.75 o 
   1  -2  10     1061.11     1054.69     41.32 o 
   2  -2  10       44.55       43.60      3.53 o 
   3  -2  10      136.99      126.79     20.71 o 
  -4  -1  10       22.62       36.07      5.45 o 
  -3  -1  10      143.81      151.21      6.50 o 
  -2  -1  10       41.88       38.79      2.64 o 
  -1  -1  10        6.97        5.51      1.24 o 
   0  -1  10     1173.26     1276.08     43.34 o 
   1  -1  10      571.15      583.54     23.38 o 
   2  -1  10      608.19      615.52     20.98 o 
   3  -1  10       12.13       12.81      1.39 o 
   4  -1  10       11.40       31.71      5.95 o 
  -4   0  10        1.85        2.94      3.25 o 
  -3   0  10       59.29       65.13      3.64 o 
  -2   0  10      180.20      196.88      3.89 o 
  -1   0  10       93.43      106.34      2.21 o 
   0   0  10      110.66      112.36      4.91 o 
   1   0  10      119.31      148.89      8.84 o 
   2   0  10       26.21       23.26      4.71 o 
   3   0  10        7.17        5.69      1.74 o 
   4   0  10        2.20        4.63      2.26 o 
  -4   1  10       37.71       36.95      5.60 o 
  -3   1  10       33.02       33.57      1.94 o 
  -2   1  10       26.98       29.43      2.71 o 
  -1   1  10       55.37       65.92      2.26 o 
   0   1  10       21.59       31.28      2.97 o 
   1   1  10       27.80       38.87      1.95 o 
   2   1  10       23.26       24.98      2.90 o 
   3   1  10       23.00       29.52      2.20 o 
   4   1  10       66.11       77.88      9.06 o 
  -3   2  10        4.32        4.86      1.21 o 
  -2   2  10      143.34      147.45     14.64 o 
  -1   2  10      604.93      580.31     23.23 o 
   0   2  10       72.54       81.90      5.14 o 
   1   2  10      516.51      588.24     53.99 o 
   2   2  10      168.02      177.12      9.57 o 
   3   2  10      144.04      143.99     10.50 o 
   4   2  10      137.79      167.82     10.56 o 
  -3   3  10       48.21       44.74      5.34 o 
  -2   3  10       22.38       18.39      4.69 o 
  -1   3  10      465.14      447.74     30.24 o 
   0   3  10     1073.92     1121.39     69.06 o 
   1   3  10      820.17      908.21     72.29 o 
   2   3  10       21.03       20.46      2.02 o 
   3   3  10        1.34       -1.17      2.49 o 
   4   3  10       18.09       23.14      3.26 o 
  -3   4  10       78.41       84.55     14.82 o 
  -2   4  10        0.12        1.60      3.31 o 
  -1   4  10       85.31       80.40      3.29 o 
   0   4  10      338.64      318.20     20.59 o 
   1   4  10      150.14      157.82     15.52 o 
   2   4  10      601.49      685.69     50.33 o 
   3   4  10        0.70       -1.57      1.86 o 
   4   4  10        4.06        2.49      3.35 o 
  -3   5  10       27.05       37.56      3.50 o 
  -2   5  10        8.56        9.20      4.60 o 
  -1   5  10        0.72        1.32      2.73 o 
   0   5  10       19.04       16.64      2.28 o 
   1   5  10       18.42       21.84      2.37 o 
   2   5  10        0.69        3.91      1.61 o 
   3   5  10       42.85       39.45      4.83 o 
  -2   6  10       20.53       17.64      4.01 o 
  -1   6  10      136.41      148.99     21.54 o 
   0   6  10       69.66       63.37      6.83 o 
   1   6  10      171.33      198.54     21.14 o 
   2   6  10       27.01       22.40      2.72 o 
   3   6  10        0.37        3.49      2.50 o 
  -2   7  10       65.42       68.78      5.51 o 
  -1   7  10       48.03       51.60     18.29 o 
   0   7  10       10.20        3.34      3.28 o 
   1   7  10      232.39      246.90     10.92 o 
   2   7  10        3.26        2.85      4.24 o 
   3   7  10        0.64       -3.59      3.96 o 
  -1   8  10      128.12      128.17      7.63 o 
   0   8  10       46.74       56.91      6.37 o 
   1   8  10       48.65       61.54      5.54 o 
   2   8  10       42.04       55.02      6.11 o 
  -1  -6  11        0.60        1.97      4.74 o 
   0  -6  11        0.15        7.79      2.64 o 
   1  -6  11       10.82       16.64      6.90 o 
  -2  -5  11        5.04       13.45      5.24 o 
  -1  -5  11       25.83       21.97      7.29 o 
   0  -5  11        8.12       13.79      5.26 o 
   1  -5  11      223.57      244.04     18.64 o 
   2  -5  11       27.26       23.14     11.32 o 
  -3  -4  11        0.13       -1.77      2.97 o 
  -2  -4  11       88.46      100.11      7.07 o 
  -1  -4  11       38.37       50.82      3.82 o 
   0  -4  11       77.11       77.51      6.62 o 
   1  -4  11      101.39       98.71     10.41 o 
   2  -4  11      528.10      538.99     38.90 o 
  -3  -3  11      131.66      119.05      6.84 o 
  -2  -3  11        5.40        8.18      3.90 o 
  -1  -3  11      502.56      516.39     28.14 o 
   0  -3  11        2.06        0.60      1.43 o 
   1  -3  11      170.94      172.49     13.44 o 
   2  -3  11       46.77       47.73      2.37 o 
   3  -3  11      121.39      110.75     15.93 o 
  -3  -2  11       15.54       19.93      6.22 o 
  -2  -2  11       14.62       10.68      1.01 o 
  -1  -2  11       73.81       72.34      4.26 o 
   0  -2  11        0.06        1.01      2.26 o 
   1  -2  11      130.03      142.06      8.20 o 
   2  -2  11       63.69       57.48      2.84 o 
   3  -2  11       47.10       48.40     12.88 o 
  -4  -1  11        0.60       -0.47      3.40 o 
  -3  -1  11        0.02       -0.86      1.98 o 
  -2  -1  11        7.83        9.46      1.58 o 
  -1  -1  11        5.08        4.02      2.12 o 
   0  -1  11       13.01       15.29      1.77 o 
   1  -1  11      569.97      587.27     17.86 o 
   2  -1  11       28.88       28.96      2.52 o 
   3  -1  11      135.38      124.23      4.66 o 
  -4   0  11       10.89        8.59      4.50 o 
  -3   0  11        6.13        7.47      1.51 o 
  -2   0  11      568.13      590.22     20.49 o 
  -1   0  11        0.17        1.29      1.87 o 
   0   0  11       23.94       26.75      2.01 o 
   1   0  11      704.53      718.97     40.19 o 
   2   0  11      436.07      432.57     18.69 o 
   3   0  11       73.86       75.41      3.44 o 
   4   0  11      123.60      121.04     11.69 o 
  -4   1  11       67.65      113.45      7.15 o 
  -3   1  11        7.81       12.98      2.61 o 
  -2   1  11       83.85       87.13      5.06 o 
  -1   1  11      492.07      529.08     18.95 o 
   0   1  11        0.10       -2.07      1.38 o 
   1   1  11        1.07        0.28      3.01 o 
   2   1  11      267.64      280.72     18.69 o 
   3   1  11        2.29        1.95      2.21 o 
   4   1  11        0.38       -3.40      2.37 o 
  -4   2  11        5.52       22.16      5.31 o 
  -3   2  11       42.42       42.33      2.43 o 
  -2   2  11       52.75       51.45      3.61 o 
  -1   2  11      225.05      227.36      7.00 o 
   0   2  11      105.84      117.27      8.63 o 
   1   2  11        9.98       11.88      1.51 o 
   2   2  11       13.20       14.00      1.26 o 
   3   2  11        0.06        2.74      1.23 o 
   4   2  11        0.01       -3.16      2.11 o 
  -3   3  11        4.80        3.67      1.92 o 
  -2   3  11        2.19       -1.23      1.90 o 
  -1   3  11       25.83       23.35      1.40 o 
   0   3  11      167.83      155.66     12.72 o 
   1   3  11       29.25       31.42      2.96 o 
   2   3  11      209.67      222.87     11.53 o 
   3   3  11      123.52      126.57      8.23 o 
   4   3  11        5.28        6.42      2.19 o 
  -3   4  11       70.49       71.69      4.29 o 
  -2   4  11       47.38       40.62      4.88 o 
  -1   4  11        6.25        7.11      1.39 o 
   0   4  11        0.52       -1.19      1.31 o 
   1   4  11     1575.95     1567.43    139.18 o 
   2   4  11       14.72       19.42      2.16 o 
   3   4  11      146.17      146.39      8.12 o 
   4   4  11       37.87       40.11      3.18 o 
  -3   5  11        2.68        3.86      2.47 o 
  -2   5  11      326.57      362.82      9.16 o 
  -1   5  11        3.07       -0.55      1.49 o 
   0   5  11       94.07       98.99      7.79 o 
   1   5  11       14.38       11.06      2.03 o 
   2   5  11      180.97      204.83     19.18 o 
   3   5  11       27.05       34.71      2.61 o 
  -2   6  11       29.83       43.50      4.74 o 
  -1   6  11      180.01      193.02     13.56 o 
   0   6  11       90.83       78.80     17.02 o 
   1   6  11       26.09       27.47      2.23 o 
   2   6  11        0.47        0.12      1.89 o 
   3   6  11        0.17       -3.32      2.72 o 
  -2   7  11        1.37        4.75      3.97 o 
  -1   7  11        4.11        3.02      4.21 o 
   0   7  11       20.22       35.19      5.01 o 
   1   7  11        3.43       -6.90      4.60 o 
   2   7  11       62.67       75.57      6.43 o 
   0   8  11      109.65      135.55      7.97 o 
   1   8  11       34.58       21.26      5.43 o 
   2   8  11       30.93       39.04      5.82 o 
   0  -6  12       15.35        5.79      3.20 o 
  -2  -5  12       14.44       22.66      3.52 o 
  -1  -5  12       54.03       56.77      5.50 o 
   0  -5  12       52.89       65.70      8.02 o 
   1  -5  12       18.87       27.78      7.52 o 
  -3  -4  12        0.11        6.63      4.08 o 
  -2  -4  12        0.12       -4.16      3.00 o 
  -1  -4  12       42.27       48.61      2.32 o 
   0  -4  12        9.29        7.97      3.73 o 
   1  -4  12        0.44        1.14      1.64 o 
   2  -4  12       88.99       85.62      7.84 o 
  -3  -3  12       12.37       16.90      3.65 o 
  -2  -3  12      146.21      134.04     10.22 o 
  -1  -3  12      239.82      239.31     11.50 o 
   0  -3  12       79.71       77.51      5.65 o 
   1  -3  12       44.32       40.74      5.45 o 
   2  -3  12       20.27       24.48      2.34 o 
   3  -3  12      177.05      183.65     44.15 o 
  -3  -2  12        3.15       -3.72      2.48 o 
  -2  -2  12      180.57      165.30      4.97 o 
  -1  -2  12      253.40      245.92      9.38 o 
   0  -2  12     1905.38     1927.19    110.12 o 
   1  -2  12       85.51       89.26      7.79 o 
   2  -2  12        2.93        1.84      1.86 o 
   3  -2  12       39.66       35.75      3.47 o 
  -3  -1  12       54.05       52.50      3.15 o 
  -2  -1  12        0.25       -1.26      1.07 o 
  -1  -1  12      274.70      280.00      7.91 o 
   0  -1  12      152.27      153.49      7.87 o 
   1  -1  12      427.01      431.76     20.37 o 
   2  -1  12        8.53       11.16      2.22 o 
   3  -1  12        0.09        1.01      2.19 o 
  -4   0  12        3.82       -2.13      3.42 o 
  -3   0  12        4.07        6.50      1.53 o 
  -2   0  12       30.21       30.01      1.51 o 
  -1   0  12      149.13      156.11      4.59 o 
   0   0  12        0.13        0.63      1.16 o 
   1   0  12       62.95       68.74      3.36 o 
   2   0  12       52.14       50.51      3.08 o 
   3   0  12       15.45       18.04      2.73 o 
  -4   1  12        0.05        6.91      4.81 o 
  -3   1  12        3.42        3.12      0.96 o 
  -2   1  12        7.55       11.40      2.20 o 
  -1   1  12      208.31      231.24     13.82 o 
   0   1  12      136.28      143.93      8.83 o 
   1   1  12       34.29       33.82      2.37 o 
   2   1  12      475.26      496.23     25.00 o 
   3   1  12       29.35       31.25      5.52 o 
   4   1  12        2.12        2.58      2.61 o 
  -3   2  12      118.42      109.00     12.21 o 
  -2   2  12      181.96      175.90      7.20 o 
  -1   2  12      401.34      396.46     19.81 o 
   0   2  12      787.73      847.00     40.66 o 
   1   2  12      100.81      112.11      6.05 o 
   2   2  12       37.18       43.83      2.98 o 
   3   2  12      296.09      317.12     22.23 o 
   4   2  12       10.29        6.37      3.36 o 
  -3   3  12        8.96        8.08      2.22 o 
  -2   3  12       46.74       42.16      4.14 o 
  -1   3  12      294.18      285.96     13.74 o 
   0   3  12      575.05      558.58     33.38 o 
   1   3  12        7.91       10.02      1.43 o 
   2   3  12       19.00       18.26      2.54 o 
   3   3  12        7.77        3.69      1.33 o 
   4   3  12        2.58       -2.15      4.35 o 
  -3   4  12       40.75       49.33      3.79 o 
  -2   4  12        1.20        1.43      4.82 o 
  -1   4  12        6.02        5.32      1.60 o 
   0   4  12       33.83       38.72      3.09 o 
   1   4  12       21.84       26.02      2.31 o 
   2   4  12        1.31        2.24      1.57 o 
   3   4  12        6.70        6.74      2.16 o 
  -3   5  12       15.30       16.96      3.15 o 
  -2   5  12        8.44        9.06      4.10 o 
  -1   5  12      227.71      239.56     22.57 o 
   0   5  12       11.88       20.26      4.01 o 
   1   5  12      183.74      168.72     14.92 o 
   2   5  12      188.30      205.31     17.19 o 
   3   5  12        4.61        6.14      4.12 o 
  -2   6  12       33.12       26.61      4.54 o 
  -1   6  12      259.79      280.10      7.70 o 
   0   6  12      222.52      235.57     10.36 o 
   1   6  12        4.03        4.78      4.05 o 
   2   6  12      154.54      175.57     15.57 o 
   3   6  12       23.45       30.61      4.76 o 
  -1   7  12        5.62       11.30      4.57 o 
   0   7  12       79.55       88.81      6.86 o 
   1   7  12        2.43        1.46      4.43 o 
   2   7  12        6.36        9.60      4.35 o 
   0   8  12        8.23       -7.19      5.28 o 
   1   8  12        0.00       -1.36      4.81 o 
  -1  -5  13       48.66       53.36      8.75 o 
   0  -5  13      146.48      168.64     25.81 o 
   1  -5  13        7.31       -7.48      5.21 o 
  -2  -4  13        4.08        1.95      2.24 o 
  -1  -4  13       13.68       10.05      1.76 o 
   0  -4  13      107.43      122.69     21.56 o 
   1  -4  13       64.75       75.94      9.30 o 
   2  -4  13       39.76       36.10      3.59 o 
  -3  -3  13       10.97       10.93      2.85 o 
  -2  -3  13      169.37      152.40      4.71 o 
  -1  -3  13       48.22       52.79      4.38 o 
   0  -3  13        2.87       10.65      2.97 o 
   1  -3  13       14.60       19.34      4.36 o 
   2  -3  13       20.19       16.09      3.38 o 
  -3  -2  13        8.64        0.46      9.42 o 
  -2  -2  13        1.01       -0.81      2.95 o 
  -1  -2  13       63.28       65.34      4.15 o 
   0  -2  13        0.29        5.19      2.37 o 
   1  -2  13      155.11      145.11      6.65 o 
   2  -2  13      231.10      218.57     14.97 o 
   3  -2  13        4.65       -1.91      5.72 o 
  -3  -1  13        0.48       -0.15      2.72 o 
  -2  -1  13       70.08       66.88      2.86 o 
  -1  -1  13       34.95       38.72      3.93 o 
   0  -1  13       70.88       71.30      2.63 o 
   1  -1  13      124.57      135.45      4.80 o 
   2  -1  13      243.00      230.43     15.51 o 
   3  -1  13        4.05        3.33      3.07 o 
  -3   0  13      228.63      231.78     22.45 o 
  -2   0  13      102.82      108.44      3.81 o 
  -1   0  13      409.86      407.76     13.05 o 
   0   0  13      147.56      163.30      8.91 o 
   1   0  13       19.56       22.88      3.15 o 
   2   0  13       58.23       57.42      4.34 o 
   3   0  13       71.10       66.12      5.18 o 
  -3   1  13       37.08       34.99      4.91 o 
  -2   1  13       64.65       65.02      5.92 o 
  -1   1  13       34.34       36.01      1.53 o 
   0   1  13        9.23       14.50      3.40 o 
   1   1  13        2.61        1.86      2.24 o 
   2   1  13       13.78       13.61      1.97 o 
   3   1  13       37.08       29.99      2.60 o 
  -3   2  13        0.02        2.97      1.31 o 
  -2   2  13        7.68        9.84      5.34 o 
  -1   2  13       13.07       18.24      2.20 o 
   0   2  13        0.33        1.46      1.10 o 
   1   2  13      181.40      183.38     16.57 o 
   2   2  13       49.41       50.92      8.32 o 
   3   2  13      115.89      106.22      7.87 o 
  -3   3  13        7.93        6.67      2.49 o 
  -2   3  13       25.40       21.80      6.53 o 
  -1   3  13      209.90      183.18      9.21 o 
   0   3  13      310.82      273.03     21.49 o 
   1   3  13      158.43      166.78     11.83 o 
   2   3  13       86.35       89.11      4.51 o 
   3   3  13       20.82       22.24      1.60 o 
  -3   4  13        0.18       -4.04      2.69 o 
  -2   4  13      190.65      193.87      8.23 o 
  -1   4  13       35.47       31.39      3.92 o 
   0   4  13      234.62      235.57     21.32 o 
   1   4  13      219.83      207.08     22.50 o 
   2   4  13       99.66      111.32      5.92 o 
   3   4  13       13.68        8.74      5.94 o 
  -2   5  13       41.62       39.14      4.51 o 
  -1   5  13      100.92      106.93      4.24 o 
   0   5  13       54.61       56.76      2.31 o 
   1   5  13        6.86        4.55      2.20 o 
   2   5  13       24.87       25.01      8.99 o 
   3   5  13       10.55       12.23      3.31 o 
  -2   6  13        7.06       15.36      4.26 o 
  -1   6  13       14.49       14.36      3.41 o 
   0   6  13        2.65       -2.74      1.82 o 
   1   6  13       66.65       79.06      6.39 o 
   2   6  13        3.57       -1.02      7.16 o 
   3   6  13       26.40       32.22      4.09 o 
  -1   7  13        7.34       19.82      4.53 o 
   0   7  13      108.65      114.13      7.66 o 
   1   7  13       25.15       29.62      4.26 o 
   2   7  13       14.98       20.35      4.40 o 
   0   8  13       51.37       72.16      7.19 o 
   1   8  13       32.34       28.32      5.19 o 
  -1  -5  14        1.48       -3.15      2.71 o 
   0  -5  14       44.55       50.99      6.89 o 
  -2  -4  14       16.47        6.90      4.26 o 
  -1  -4  14       62.50       70.12      2.80 o 
   0  -4  14      114.36      119.68     11.89 o 
   1  -4  14      353.50      367.54     38.58 o 
  -2  -3  14      242.95      221.26      5.87 o 
  -1  -3  14        3.14        6.50      2.36 o 
   0  -3  14       11.27       14.90      2.02 o 
   1  -3  14      139.08      139.91     12.07 o 
   2  -3  14       93.38       84.94     11.55 o 
  -3  -2  14        0.45        9.20      3.07 o 
  -2  -2  14        1.11        6.19      2.25 o 
  -1  -2  14      345.70      359.98     13.04 o 
   0  -2  14        2.08        4.74      1.52 o 
   1  -2  14       47.88       45.92      3.59 o 
   2  -2  14       11.62       14.10      4.79 o 
  -3  -1  14        8.52        2.91      2.83 o 
  -2  -1  14        0.87       -1.25      1.15 o 
  -1  -1  14      119.77      116.04      4.15 o 
   0  -1  14        2.86        1.38      2.11 o 
   1  -1  14       70.69       62.42      2.59 o 
   2  -1  14       78.73       79.78      4.26 o 
   3  -1  14       25.07       27.85     10.17 o 
  -3   0  14        1.49        3.08      1.83 o 
  -2   0  14      136.45      131.66      5.68 o 
   0   0  14      830.62      784.76     30.13 o 
   1   0  14       77.03       81.79      5.47 o 
   2   0  14       24.65       28.71      4.27 o 
   3   0  14      256.75      250.88     21.47 o 
  -3   1  14       31.25       35.35     11.03 o 
  -2   1  14       20.50       24.34      5.41 o 
  -1   1  14       42.12       41.95      2.28 o 
   0   1  14       95.84      102.11      5.28 o 
   1   1  14      670.43      639.53     36.43 o 
   2   1  14       37.15       31.83      7.09 o 
   3   1  14       41.11       41.62      3.76 o 
  -3   2  14        0.69        5.58      4.54 o 
  -2   2  14      326.43      298.81      7.54 o 
  -1   2  14        1.46        0.07      1.26 o 
   0   2  14        4.62        5.15      1.22 o 
   1   2  14       68.01       71.20      3.84 o 
   2   2  14       90.41       90.44     10.74 o 
   3   2  14        3.47       13.10     11.53 o 
  -3   3  14        2.72       -1.08      2.58 o 
  -2   3  14        6.06        5.78      3.20 o 
  -1   3  14        0.01       -0.50      1.35 o 
   0   3  14       10.00       10.74      3.29 o 
   1   3  14       25.64       24.12      1.97 o 
   2   3  14      103.44      103.56      3.80 o 
   3   3  14       37.47       43.14      3.26 o 
  -3   4  14       19.84       20.11      3.00 o 
  -2   4  14       16.81       19.10      3.48 o 
  -1   4  14       33.89       31.95      3.00 o 
   0   4  14      312.61      293.03     18.33 o 
   1   4  14       41.33       47.63      8.93 o 
   2   4  14       49.67       51.69      4.53 o 
   3   4  14       24.72       22.68      3.02 o 
  -2   5  14       21.61       18.68      4.09 o 
  -1   5  14       25.62       23.94      6.13 o 
   0   5  14      322.14      367.75     34.66 o 
   1   5  14       53.51       52.05      4.51 o 
   2   5  14      125.62      114.01     13.61 o 
   3   5  14       97.72      104.49      4.91 o 
  -2   6  14       44.63       46.99      4.57 o 
  -1   6  14        2.04       -0.70      6.90 o 
   0   6  14        2.67        4.47      2.11 o 
   1   6  14      161.17      160.95      8.72 o 
   2   6  14        0.95       10.12      4.31 o 
  -1   7  14       29.93       37.77      4.55 o 
   0   7  14        0.35       -6.30      4.20 o 
   1   7  14       20.47       21.21      4.99 o 
   2   7  14       10.15       10.45      4.76 o 
  -1  -4  15       18.25       22.23      3.36 o 
   0  -4  15        2.47       -0.31      2.74 o 
  -2  -3  15       19.59       23.53      4.19 o 
  -1  -3  15        4.83        5.35      1.74 o 
   0  -3  15       15.22       18.63      2.40 o 
   1  -3  15       54.87       55.28      5.53 o 
   2  -3  15      193.85      182.45     17.92 o 
  -2  -2  15       11.80       11.68      4.48 o 
  -1  -2  15      308.51      287.02     14.45 o 
   0  -2  15      102.23      107.92      6.69 o 
   1  -2  15       18.10       17.83      2.27 o 
   2  -2  15       95.64       86.72     13.77 o 
  -3  -1  15       39.32       45.07      3.30 o 
  -2  -1  15       44.79       50.45      3.73 o 
  -1  -1  15       76.49       74.81      3.67 o 
   0  -1  15       90.17       88.55      4.72 o 
   1  -1  15       24.68       24.36      3.66 o 
   2  -1  15       14.01       13.32      1.89 o 
   3  -1  15        8.75        4.86      9.11 o 
  -3   0  15       20.46       21.11      7.19 o 
  -2   0  15      109.11      100.97      7.18 o 
  -1   0  15        0.61       -0.50      1.25 o 
   0   0  15      143.41      138.06      7.33 o 
   1   0  15        3.81        3.25      1.45 o 
   2   0  15        0.61       -2.58      1.72 o 
   3   0  15       16.39       22.21      3.50 o 
  -3   1  15        8.28        6.62      2.58 o 
  -2   1  15       36.66       39.40      4.94 o 
  -1   1  15        1.77       -1.02      5.02 o 
   0   1  15        0.14        1.37      1.44 o 
   1   1  15      258.46      256.33     18.75 o 
   2   1  15       69.96       65.31      5.61 o 
   3   1  15        2.89        0.72      2.07 o 
  -3   2  15      103.00       97.17      5.34 o 
  -2   2  15      175.15      158.28      5.22 o 
  -1   2  15      100.86       97.68      4.27 o 
   0   2  15       29.08       27.53      2.42 o 
   2   2  15      330.50      326.33     32.81 o 
   3   2  15        2.32        7.12      2.79 o 
  -2   3  15       76.81       92.95      5.72 o 
  -1   3  15      734.62      650.95     48.18 o 
   0   3  15        9.27        7.98      3.94 o 
   1   3  15       24.70       19.49      2.86 o 
   2   3  15       77.23       73.26      7.82 o 
   3   3  15       27.13       32.02      3.51 o 
  -2   4  15        2.21       -5.28      3.52 o 
  -1   4  15        0.45        4.26      3.44 o 
   0   4  15       95.17       77.62     10.84 o 
   1   4  15        2.64        2.54      1.15 o 
   2   4  15       10.54       17.40      2.65 o 
   3   4  15        0.47       -1.58      5.38 o 
  -2   5  15        1.66        2.89      3.67 o 
  -1   5  15       10.38       11.46      2.81 o 
   0   5  15        3.69        4.48      1.63 o 
   1   5  15      172.70      132.97     30.76 o 
   2   5  15       21.79       23.32      4.67 o 
   3   5  15      100.84      102.56      4.86 o 
  -1   6  15        0.15        2.28      4.02 o 
   0   6  15        2.05       18.05      4.52 o 
   1   6  15       88.22       94.24      6.36 o 
   2   6  15       10.58       19.43      4.60 o 
  -1   7  15      113.84      119.49      7.98 o 
   0   7  15       18.06       22.95      5.34 o 
   1   7  15       13.46        9.46      4.59 o 
   0  -4  16      141.28      140.09     12.77 o 
  -2  -3  16       61.57       67.43      4.22 o 
  -1  -3  16        1.20       -3.32      5.56 o 
   0  -3  16        5.40        6.98      3.15 o 
   1  -3  16        2.96        3.10      3.56 o 
  -2  -2  16        0.00        0.07      2.45 o 
  -1  -2  16        4.06        8.87      3.46 o 
   0  -2  16        5.10        1.46      2.38 o 
   1  -2  16        7.74        8.74      2.47 o 
   2  -2  16        3.38        5.68      3.04 o 
  -2  -1  16       76.70       71.10      5.10 o 
  -1  -1  16       13.21       14.44      1.55 o 
   0  -1  16      199.50      184.22      6.80 o 
   1  -1  16      276.22      245.73     20.34 o 
   2  -1  16        3.07        8.47      3.15 o 
  -3   0  16        0.11       -0.07      3.38 o 
  -2   0  16        5.73       12.73      2.35 o 
  -1   0  16      451.90      445.47     14.40 o 
   0   0  16       10.59       17.02      3.23 o 
   1   0  16      130.71      119.26     11.73 o 
   2   0  16      144.15      135.92     10.98 o 
  -3   1  16       39.10       38.25      8.27 o 
  -2   1  16        7.35       11.94      3.81 o 
  -1   1  16        0.24        1.83      1.99 o 
   0   1  16       82.55       70.00      4.49 o 
   1   1  16       74.24       61.84      6.66 o 
   2   1  16        2.11       -2.93      1.96 o 
   3   1  16        0.61       -1.22      3.20 o 
  -3   2  16       63.35       48.33      4.44 o 
  -2   2  16      100.21       85.96      7.05 o 
  -1   2  16        0.73        1.97      2.71 o 
   0   2  16       18.20       17.45      1.99 o 
   1   2  16        2.92        5.96      3.97 o 
   2   2  16       53.28       52.50      6.07 o 
   3   2  16       52.09       57.37      9.56 o 
  -2   3  16       43.67       48.28      4.95 o 
  -1   3  16       13.13       18.14      8.57 o 
   0   3  16      192.61      167.15     13.24 o 
   1   3  16       93.81       85.86     16.40 o 
   2   3  16        0.03        1.64      3.92 o 
   3   3  16      173.39      148.70     25.96 o 
  -2   4  16       15.66       15.67      3.16 o 
  -1   4  16       85.26       78.72      7.68 o 
   0   4  16      126.98      109.26     26.20 o 
   1   4  16       97.03      102.34      6.31 o 
   2   4  16        4.18       -2.43      3.53 o 
   3   4  16        2.95       -2.52      4.85 o 
  -2   5  16       23.38       19.68      3.63 o 
  -1   5  16       30.63       39.46      5.06 o 
   0   5  16       30.58       32.90      5.05 o 
   1   5  16       67.08       83.95      5.90 o 
   2   5  16        2.38        3.28      3.84 o 
  -1   6  16        8.40        9.18      3.45 o 
   0   6  16        5.70       -1.54      3.96 o 
   1   6  16        3.03        7.13      4.65 o 
   0   7  16       80.00       75.70      7.10 o 
   1   7  16        9.15       13.81      4.75 o 
  -1  -3  17       13.78       22.13      3.20 o 
   0  -3  17      112.03      100.21      8.41 o 
  -2  -2  17      170.25      141.16     12.94 o 
  -1  -2  17       10.71       16.39      5.88 o 
   0  -2  17       38.73       33.05      2.07 o 
   1  -2  17       58.42       58.71      4.77 o 
  -2  -1  17       17.48       14.35      2.54 o 
  -1  -1  17        0.11       -2.87      2.08 o 
   0  -1  17        1.16        2.01      2.26 o 
   1  -1  17       21.82       23.15      3.10 o 
   2  -1  17        0.96       11.84     12.28 o 
  -2   0  17        0.86       -0.31      1.69 o 
  -1   0  17        4.09        5.84      2.90 o 
   0   0  17       14.61       18.10      4.23 o 
   1   0  17        8.00        7.20      3.15 o 
   2   0  17      210.42      190.46     25.63 o 
  -2   1  17        3.81       -0.24      2.55 o 
  -1   1  17      106.93       94.83     14.24 o 
   0   1  17      316.11      337.17     59.79 o 
   1   1  17        0.88       -1.79      6.88 o 
   2   1  17      191.87      179.29     18.97 o 
  -2   2  17       22.40       29.14      4.60 o 
  -1   2  17       16.55       16.87      3.37 o 
   0   2  17       56.20       55.01      9.09 o 
   1   2  17      105.55      119.58     16.82 o 
   2   2  17        0.76       -2.42      6.22 o 
  -2   3  17      109.86       96.49      6.15 o 
  -1   3  17        7.67        6.29      3.53 o 
   0   3  17       34.70       34.15      2.44 o 
   1   3  17        0.04        1.39      2.41 o 
   2   3  17        0.04       -2.73      2.93 o 
  -2   4  17       12.02       10.02      4.13 o 
  -1   4  17        6.30        5.47      2.10 o 
   0   4  17        6.17        6.44      1.83 o 
   1   4  17      141.04      146.85      8.36 o 
   2   4  17        1.21        0.54      2.43 o 
  -1   5  17      140.68      126.17      7.25 o 
   0   5  17       45.92       54.34      5.23 o 
   1   5  17        5.75        0.23      4.26 o 
   2   5  17      374.99      395.61     15.41 o 
   0   6  17       70.05       72.89      6.70 o 
   1   6  17        9.24       12.35      4.87 o 
  -1  -2  18       37.95       37.83      6.29 o 
   0  -2  18        7.50        6.83      2.55 o 
   1  -2  18        5.27        0.51      2.86 o 
  -1  -1  18      103.52       75.54      9.09 o 
   0  -1  18       66.99       60.53      8.83 o 
   1  -1  18      177.22      174.17     19.59 o 
  -2   0  18       31.23       26.12      4.96 o 
  -1   0  18       62.41       54.21      4.03 o 
   0   0  18       39.44       39.37      3.73 o 
   1   0  18        1.35        1.62      1.98 o 
   2   0  18        3.58       -4.53      5.31 o 
  -2   1  18       21.56       31.64      4.91 o 
   0   1  18       13.15       22.26      3.11 o 
   1   1  18       11.96        8.08      4.02 o 
   2   1  18        3.07        3.08      2.29 o 
  -2   2  18        3.39        1.85      4.03 o 
  -1   2  18       23.31       25.44      3.96 o 
   0   2  18       31.69       20.95      3.65 o 
   1   2  18      122.92      125.47     13.03 o 
   2   2  18       19.91       13.50      7.11 o 
  -2   3  18      107.62       97.46      6.49 o 
  -1   3  18       58.90       57.81      3.68 o 
   0   3  18       10.10       17.75      4.45 o 
   1   3  18       74.37       56.00      6.07 o 
   2   3  18       62.05       66.01      4.66 o 
  -1   4  18       33.45       28.86      4.98 o 
   0   4  18        5.07        9.60      4.37 o 
   1   4  18       48.38       54.07      5.78 o 
   2   4  18       18.13       26.60      8.63 o 
  -1   5  18       22.57       23.38      5.16 o 
   0   5  18        0.34        4.47      4.36 o 
   1   5  18       23.61       19.17      3.91 o 
   0   6  18       77.24       81.72      7.29 o 
  -1  -1  19        6.01        2.55      2.89 o 
   0  -1  19      181.78      168.29      6.51 o 
  -1   0  19       12.29        1.50      4.19 o 
   0   0  19       30.94       35.54      3.74 o 
   1   0  19      166.12      159.05     17.96 o 
  -1   1  19       28.85       23.25      4.21 o 
   0   1  19       59.50       61.43      7.44 o 
   1   1  19       99.88       79.97     13.60 o 
  -1   2  19        1.07       -6.22      4.15 o 
   0   2  19        0.01        1.21      4.00 o 
   1   2  19       25.35       28.37      3.89 o 
  -1   3  19       13.53       19.19      4.39 o 
   0   3  19       28.30       23.24      4.57 o 
   1   3  19        0.24        6.02      2.68 o 
  -1   4  19       35.03       38.99      5.52 o 
   0   4  19      179.41      171.17      9.30 o 
   1   4  19       12.51       17.02      4.44 o 
   0   5  19       13.58       20.49      4.24 o 
   1   5  19      170.05      142.59      9.01 o 
   0   0  20       12.40       14.03      5.06 o 
  -1   1  20      116.49       99.79      5.36 o 
   0   1  20        1.53       -2.91      2.34 o 
   1   1  20      130.04      130.63      9.07 o 
  -1   2  20       42.22       40.31      5.74 o 
   0   2  20       47.50       26.30      5.29 o 
   1   2  20       31.59       18.25      3.09 o 
   0   3  20       29.07       27.18      4.38 o 
   1   3  20        1.72       -5.57      3.71 o 
   0   4  20        2.95        2.97      3.47 o 
                                                 
